# Supplementary material for: Effects of subjective and objective task difficulties for feedback- related brain potentials in social situations: An electroencephalogram study
Source: PLoS One. 2022 Dec 1;17(12):e0277663. doi: 10.1371/journal.pone.0277663 (PMC9714923; doi:10.1371/journal.pone.0277663)
Supplement: S1 Appendix — (ZIP) [file pone.0277663.s001.zip]

Archive with 9 entries (8 files):
- experimental scripts/
- experimental scripts/myKeyCheck.m
- experimental scripts/qb1.csv
- experimental scripts/qb2.csv
- experimental scripts/qb3.csv
- experimental scripts/qb4.csv
- experimental scripts/quiz_main.m
- experimental scripts/quiz_master.m
- experimental scripts/quiz_slave.m
