# Supplementary material for: Effects of subjective and objective task difficulties for feedback- related brain potentials in social situations: An electroencephalogram study
Source: PLoS One. 2022 Dec 1;17(12):e0277663. doi: 10.1371/journal.pone.0277663 (PMC9714923; doi:10.1371/journal.pone.0277663)
Supplement: S1 Appendix — (ZIP) [file pone.0277663.s001.zip › experimental scripts/myKeyCheck.m]

function myKeyCheck

KbName('UnifyKeyNames');


tic;
while toc < 1; end;


DisableKeysForKbCheck([]);


[ keyIsDown, secs, keyCode ] = KbCheck;


if keyIsDown 

    keys=find(keyCode); 
    KbName(keys); 
    DisableKeysForKbCheck(keys);
end
