# Supplementary material for: Effects of subjective and objective task difficulties for feedback- related brain potentials in social situations: An electroencephalogram study
Source: PLoS One. 2022 Dec 1;17(12):e0277663. doi: 10.1371/journal.pone.0277663 (PMC9714923; doi:10.1371/journal.pone.0277663)
Supplement: S1 Appendix — (ZIP) [file pone.0277663.s001.zip › experimental scripts/qb1.csv]

次のうち，一番体積が少ないのはどれ？	1リットル	1デシリットル	1キロリットル	1メガリットル	2	80
うるう年はおよそ何年に一回訪れる？	3年	4年	5年	6年	2	88
清涼飲料水ポカリスエットはどこのメーカーの商品？	コカ・コーラ	サントリー	アサヒ飲料	大塚製薬	4	66
震災復興イベント「ルミナリエ」はどこの都市で行われている？	仙台市	熊本市	広島市	神戸市	4	63
オーストラリアの先住民はどれ？	エスキモー	インディアン	アボリジニ	マサイ	3	78
現在，発行されているお札のうち富士山が描かれているお札はどれ？	千円札	二千円札	五千円札	一万円札	1	54
日本のパスポートの有効期限は５年と何年？	3年	7年	10年	15年	3	85
南アメリカに広がる熱帯雨林は何？	サバンナ	アマゾン	フェイスブック	テスラ	2	76
次のうち，私立大学はどれ？	東京大学	京都大学	愛知大学	大阪大学	3	59
次のうち，発布がもっとも古いのはどれ？	武家諸法度	御成敗式目	冠位十二階	墾田永年私財法	3	54
フランスの正式名称はどれ？	フランス王国	フランス共和国	フランス連邦	フランス国	2	54
潜在意識や思い込みでも実際に効果が現れる現象を何という？	プラシーボ効果	吊り橋効果	ハロー効果	ジンクピリチオン効果	1	76
写真共有アプリ「インスタグラム」はどこの会社が運営している？	Google	Facebook	Apple	Amazon	2	49
オーストラリアの首都はどこ？	シドニー	キャンベラ	ブリスベン	メルボルン	2	42
ぼやきで有名な往年の野球選手は誰？	長嶋茂雄	王貞治	野村克也	星野仙一	3	89
お彼岸に食べるものといえば何？	かしわ餅	さくら餅	ずんだ餅	おはぎ	4	76
短期の海外旅行（日本国籍）でも，入国ビザが必要な国はどこ？	韓国	中国	フランス	ロシア	4	58
こどもの日に食べる由来があるもちはどれ？	さくら餅	わらび餅	かしわ餅	ずんだ餅	3	78
離島を含む日本最南端の島はどこ？	南鳥島	沖ノ鳥島	与那国島	択捉島	2	62
五・七・五を主とした定型とする詩はどれ？	漢詩	長歌	短歌	俳句	4	73
清涼飲料水「アクエリアス」を販売しているメーカーはどれ？	伊藤園	サントリー	ダイドー	コカ・コーラ	4	71
江戸時代に天下の台所と呼ばれた場所はどこ？	江戸	京都	大阪	尾張	3	77
明けの明星とはどの星の別称？	火星	水星	金星	月	3	58
京都大学にある現役最古の学生寮は何？	吉田寮	吉井寮	吉岡寮	吉倉寮	1	68
英語は元々どこの国で生まれた言葉？	アメリカ	イギリス	カナダ	オーストラリア	2	73
ウィンブルドンと呼ばれるテニスの大会はどれ？	全豪オープン	全仏オープン	全英オープン	全米オープン	3	41
マリオシリーズに登場する「ノコノコ」はどんな生き物？	イカ	タコ	カメ	サメ	3	90
衣類洗剤アタックはどこのメーカーの商品？	花王	ライオン	資生堂	ユニ・チャーム	1	70
北野武監督作品はどれ？	七人の侍	羅生門	姿三四郎	HANA-BI	4	54
コメダ珈琲の本社はどこにある？	東京	愛知	大阪	福岡	2	83
韓国の大統領官邸を何という？	青瓦台	赤瓦台	黒瓦台	紫瓦台	1	42
次のうち，一般的に最も度数が高いアルコール飲料はどれ？	ビール	日本酒	ワイン	焼酎	4	64
消毒のため水道水に含まれているものは何？	塩素	フッ素	窒素	酸素	1	85
ノートルダム大聖堂はどの都市にある？	マドリード	ウィーン	ベルリン	パリ	4	48
イギリスの通貨はどれ？	ユーロ	ポンド	ドル	マルク	2	63
東海道新幹線の駅が最も多い都道府県はどこ？	東京	神奈川	静岡	愛知	3	49
日本で一番面積が小さい都道府県はどこ？	東京	大阪	香川	沖縄	3	67
ロゼワインとは何色のワイン？	赤	白	透明	ピンク	4	49
世界一高い高層ビルはどこにある？	アメリカ	日本	中国	アラブ首長国連邦	4	75
非常に速いもののたとえを表す言葉はどれ？	脱兎	脱馬	脱猫	脱牛	1	71
