# Supplementary material for: Effects of subjective and objective task difficulties for feedback- related brain potentials in social situations: An electroencephalogram study
Source: PLoS One. 2022 Dec 1;17(12):e0277663. doi: 10.1371/journal.pone.0277663 (PMC9714923; doi:10.1371/journal.pone.0277663)
Supplement: S1 Appendix — (ZIP) [file pone.0277663.s001.zip › experimental scripts/qb2.csv]

ドストエフスキーが執筆した小説はどれ？	車輪の下	ライ麦畑でつかまえて	老人と海	罪と罰	4	67
スペイン語で「赤道」の意味をもつ国はどれ？	ボリビア	ベネズエラ	コスタリカ	エクアドル	4	62
DNAを構成する４つの塩基ではないのはどれ？	アデニン	グアニン	シトシン	リボース	4	46
氷上のチェスと呼ばれるスポーツは何？	アイスホッケー	アイススケート	ボブスレー	カーリング	4	64
緯度0度は次のうちどれ？	北極	南極	グリニッジ天文台	赤道	4	56
安土城を建造したのは誰？	織田信長	豊臣秀吉	徳川家康	武田信玄	1	70
手応えがないことを意味することわざはどれ？	暖簾に釘	暖簾に腕押し	糠に腕押し	豆腐に腕押し	2	69
一般的なディーゼル車の燃料はどれ？	重油	軽油	レギュラーガソリン	灯油	2	61
アメリカにあるディズニーリゾートはカリフォルニアとどこ？	シカゴ	シアトル	ニューヨーク	フロリダ	4	65
果物の王様と呼ばれるフルーツは何？	マンゴスチン	グアバ	ドリアン	ドラゴンフルーツ	3	70
次のうち，英語が語源でないのはどれ？	パン	ドーナツ	マフィン	バターロール	1	54
アメリカの4 大プロスポーツに含まれないのはどれ？	アメリカンフットボール	バスケットボール	アイスホッケー	サッカー	4	73
東京都庁は何区にある？	千代田区	港区	中央区	新宿区	4	46
織田信長が今川義元を倒した戦いはどれ？	桶狭間の戦い	長篠の戦い	賤ヶ岳の戦い	関ヶ原の戦い	1	67
バスケットボールにおいて一回のシュートで最大何点入る？	1点	2点	3点	4点	3	69
次のうち，実際にある場所はどれ？	キラリン山	シャキン台地	ウルルン島	プンスカ湖	3	71
太陽王と呼ばれたフランスの王様は誰？	ルイ14世	ルイ15世	ルイ16世	ルイ17世	1	65
選手がナインとも呼ばれるスポーツはどれ？	サッカー	バスケットボール	ラグビー	野球	4	64
ムーミンを生んだトーベ・ヤンソンはどこの国の作家？	ノルウェー	デンマーク	フィンランド	スウェーデン	3	56
絶対零度はおよそマイナス何度？	253	263	273	283	3	44
セイヨウショウロとも呼ばれる珍味はどれ？	キャビア	フォアグラ	トリュフ	ミミガー	3	44
ドイツ料理ザワークラフトとは何を使った料理？	キャベツ	レタス	ほうれん草	玉ねぎ	1	50
次のうち，ディズニーが制作したアニメはどれ？	あらいぐまラスカル	フランダースの犬	ジャングル大帝	ライオンキング	4	82
ネジを回す工具はどれ？	やすり	ニッパー	ペンチ	ドライバー	4	89
マリー・アントワネットにまつわる言葉．パンがなければ何を食べればよい？	米	いも	チーズ	ケーキ	4	61
一般的な餡子（あんこ）の原材料は何？	大豆	小豆	そら豆	エンドウ豆	2	77
次のうち，春の七草に含まれる植物はどれ？	ダイコン	カボチャ	レンコン	ニンジン	1	77
流氷の天使と呼ばれる生き物は何？	クラゲ	クリオネ	グッピー	プランクトン	2	83
富嶽三十六景の作者は誰？	歌川広重	葛飾北斎	十返舎一九	伊藤若冲	2	72
西郷隆盛を盟主として起こった反乱はどれ？	戊辰戦争	南北戦争	独立戦争	西南戦争	4	62
エアコン「霧ヶ峰」はどこのメーカーのブランド？	日立	パナソニック	三菱電機	ダイキン	3	51
江戸川乱歩の小説に登場する探偵は誰？	明智小五郎	金田一耕助	金田一一	江戸川コナン	1	60
落花生の別名はどれ？	アーモンド	カシューナッツ	ピスタチオ	ピーナッツ	4	82
ラーメンの丼の縁に描かれている模様を何という？	雨紋	日紋	雷紋	雪紋	3	60
ライトが付いた鏡を何という？	女子ミラー	美人ミラー	女優ミラー	姫ミラー	3	75
次のうち，夏の大三角の構成に含まれない星はどれ？	シリウス	デネブ	ベガ	アルタイル	1	49
レモン牛乳はどこの都道府県のメーカーの商品？	北海道	栃木	愛知	熊本	2	51
「倫敦」は何と読む？	リオデジャネイロ	ロンドン	ベルリン	リスボン	2	50
日本における幼稚園はどこの省庁の管轄？	文部科学省	厚生労働省	経済産業省	総務省	1	78
東大寺は何県にある？	奈良	京都	大阪	和歌山	1	84
