# Supplementary material for: Effects of subjective and objective task difficulties for feedback- related brain potentials in social situations: An electroencephalogram study
Source: PLoS One. 2022 Dec 1;17(12):e0277663. doi: 10.1371/journal.pone.0277663 (PMC9714923; doi:10.1371/journal.pone.0277663)
Supplement: S1 Appendix — (ZIP) [file pone.0277663.s001.zip › experimental scripts/qb3.csv]

喜劇王の異名をもつ人物は誰？	ジャッキー・チェン	Mr.ビーン	チャップリン	いかりや長介	3	88
次のうち，韓国のメーカーはどれ？	サムスン	ファーウェイ	エイスース	オッポ	1	88
次のうち，夏目漱石の後期三部作に該当する作品はどれ？	門	こころ	三四郎	それから	2	49
ことわざ「猫に小判」と同じ意味のことわざはどれ？	河童の川流れ	馬の耳に念仏	犬もあるけば棒に当たる	猿も木から落ちる	2	79
2020年現在のイギリス女王は誰？	エリザベス	ヴィクトリア	メアリー	マーガレット	1	85
次のうち，実際にある島はどれ？	きかいじま	ましんじま	めかじま	ろぼじま	1	63
かつおのタタキで有名な県はどこ？	香川	愛媛	徳島	高知	4	72
次のうち，第二次世界大戦における連合国はどれ？	ドイツ	フランス	イタリア	日本	2	43
ボクシングにおいて下から突き上げるように放つパンチを何という？	ジャブ	ストレート	フック	アッパー	4	81
バルト三国で最も北に位置する国はどれ？	エストニア	リトアニア	ラトビア	ベラルーシ	1	49
1気圧における水の沸点はおよそ何度？	80度	100度	150度	200度	2	86
日本の信号機において、赤点滅は何を意味する？	徐行	進入禁止	一時停止	この先工事中	3	57
徳川御三家に含まれない藩はどれ？	尾張	紀州	水戸	会津	4	40
散弾銃の別名は？	マスケット	ライフル	ショットガン	ピストル	3	50
地球の海は地球の総面積およそ何割を占める？	6割	7割	8割	9割	2	50
シリコンバレーとはどこの地域一帯の通称？	ニューヨーク	ワシントンD.C.	シカゴ	サンフランシスコ	4	50
スマートフォンなどに採用されている強化ガラスの名称は何？	クジラガラス	ライオンガラス	ゴリラガラス	ウルフガラス	3	40
マイクロソフトが販売する表計算ソフトは何？	ワード	エクセル	パワーポイント	ワンノート	2	86
7月の旧暦はどれ？	文月	葉月	長月	卯月	1	45
享保の改革を行ったのは誰？	徳川吉宗	水野忠邦	松平定信	伊能忠敬	1	46
戦国時代の幕開けとなったのは次のうちどれ？	承久の乱	応仁の乱	島原の乱	大塩平八郎の乱	2	85
日本の高速道路管理会社を指す言葉はどれ？	ネクスコ	ネクスト	ネクサス	ネクタイ	1	71
さくら肉といえば，どの動物の肉を指す？	馬	猪	鹿	羊	1	61
徳川幕府最後の将軍は誰？	徳川綱吉	徳川吉宗	徳川慶喜	徳川家茂	3	76
タバコに含まれるヤニと呼ばれる成分は何？	ホルムアルデヒド	タール	カドミウム	ニコチン	2	40
1ドル100円が1ドル120円になったとき，これを何という？	円安ドル高	円高ドル安	円高ドル高	円安ドル安	1	65
白寿といえば何歳になったお祝い？	60歳	77歳	88歳	99歳	4	64
アメリカ式ポーカーの役で次のうち，最も点数が高い役はどれ？	フラッシュ	フルハウス	スリーカード	ストレート	2	58
国内総生産を表す単語はどれ？	GHQ	GEP	GDP	GNP	3	79
次のうち，最も柔らかい鉛筆の芯はどれ？	3B	B	HB	H	1	65
野球選手のイチローは鈴木家の何番目の男子？	長男	次男	三男	四男	2	41
アメリカの１ドル札に描かれているのは誰？	ワシントン	リンカーン	ハミルトン	フランクリン	1	51
動画サイトYouTubeはどこの会社が所有している？	Google	Apple	Facebook	Microsoft	1	86
次のうち，酒米はどれ？	秋田こまち	ゆめぴりか	山田錦	ササニシキ	3	64
金融危機リーマンショックはどこの国で端を発した？	イギリス	フランス	日本	アメリカ	4	84
音楽家モーツァルトはどこの国の出身？	オーストリア	ドイツ	フランス	スペイン	1	61
ビリヤードのブレイクショットに使う玉の色は何？	黒	白	赤	青	2	74
警察の鑑識で用いられる血痕を調べる試験を何試験という？	ルミナリエ試験	ルミナス試験	ルミノール試験	ルミネ試験	3	63
前回の東京オリンピックは何年に開催された？	1960年	1964年	1968年	1972年	2	70
次のうち，和製英語はどれ？	ハンバーガー	フライドポテト	ジュース	バーベキュー	2	56
