# Supplementary material for: Effects of subjective and objective task difficulties for feedback- related brain potentials in social situations: An electroencephalogram study
Source: PLoS One. 2022 Dec 1;17(12):e0277663. doi: 10.1371/journal.pone.0277663 (PMC9714923; doi:10.1371/journal.pone.0277663)
Supplement: S1 Appendix — (ZIP) [file pone.0277663.s001.zip › experimental scripts/qb4.csv]

ドイツの首都はどこ？	フランクフルト	ミュンヘン	ベルリン	ハンブルク	3	71
郵政民営化を進めた総理大臣は誰？	橋本龍太郎	小渕恵三	小泉純一郎	安倍晋三	3	88
高級時計で有名な「オメガ」はどこの国のメーカー？	アメリカ	フランス	イギリス	スイス	4	69
ウルトラマンの故郷はどこ？	M76星雲	M77星雲	M78星雲	M79星雲	3	46
メンデルの法則は何を使った実験で明らかにされた？	インゲン豆	エンドウ豆	大豆	小豆	2	57
サグラダ・ファミリアはどこの国の世界遺産？	フランス	イタリア	ポルトガル	スペイン	4	75
マンガ雑誌「少年ジャンプ」を発行している出版社はどれ？	集英社	講談社	小学館	秋田書店	1	71
パソコンで中央演算装置と略される単語はどれ？	CPU	HDD	GPU	RAM	1	82
青森県八戸市のB級グルメはどれ？	せんべい汁	餃子	やきそば	うどん	1	70
仏教はどこの国で生まれた？	インド	ネパール	中国	日本	1	79
恐竜王国と呼ばれる県はどこ？	石川	福井	富山	新潟	2	68
世界４大文明のひとつはどれ？	インダス文明	アステカ文明	アンデス文明	メソアメリカ文明	1	75
日本のパスポートの表紙に描かれている花は何？	桜	梅	菊	藤	3	48
オートバイ「スーパーカブ」を製造販売しているメーカーはどれ？	トヨタ	ホンダ	スバル	ニッサン	2	71
動画配信も行われている世界的な講演会の名前はどれ？	TAD	TID	TED	TOD	3	46
将棋のコマにないものはどれ？	王将	金将	銀将	副将	4	90
次のうち，もっとも大きい電池はどれ？	単１電池	単２電池	単３電池	単４電池	1	84
ローマ数字で「VII」は何を指す？	2	7	12	102	2	78
太平洋戦争中，日本軍が開発した潜水艦はどれ？	ア400	イ400	ウ400	エ400	2	60
ネコ科の動物はどれ？	オオカミ	チーター	コヨーテ	キツネ	2	72
トリ肉といえば一般的に何の肉を指す？	ニワトリ	ダチョウ	七面鳥	ウズラ	1	89
物事が思うようにいかない様を表すことわざはニ階から何？	ぼた餅	目薬	水	柿	2	81
第二次世界大戦中，ソビエトがフィンランドに侵攻した戦争はどれ？	春戦争	夏戦争	秋戦争	冬戦争	4	49
日本標準時の東経135度線を通る市はどこ？	国分寺市	名古屋市	明石市	福岡市	3	80
日本神話における三種の神器に含まれないものはどれ？	剣	鏡	勾玉	槍	4	72
時報の電話番号は何番？	110	117	119	177	2	69
漢字で「蘭」と表記される国はどこ？	ドイツ	フランス	オランダ	ポーランド	3	87
NHKは何の略？	日本放送会議	日本放送組合	日本放送協定	日本放送協会	4	83
生きた化石と呼ばれる魚はどれ？	シーラカンス	リュウグウノツカイ	アンコウ	マグロ	1	88
お肉の種類でテールといえばどこの部位？	舌	お腹	背中	尻尾	4	79
日本の三大随筆に含まれない作品はどれ？	枕草子	土佐日記	方丈記	徒然草	2	58
日本で二番目に面積が大きい都道府県はどこ？	福島	長野	新潟	岩手	4	50
自動車会社「テスラ」の社長は誰？	イーロン・マスク	ジェフ・ベゾス	マーク・ザッカーバーグ	ティム・クック	1	41
お菓子ポッキーはどこのメーカーの商品？	ロッテ	森永	グリコ	カルビー	3	71
次のうち，実際にある島はどれ？	サントリニ島	ダイドニ島	コーラニ島	キリンニ島	1	58
オーストラリアにある一枚岩を何という？	ジップロック	エアーズロック	メテオラ	バロック	2	87
青森県弘前市．「弘前」は何と読む？	ひろまえ	ひろま	ひろさき	ひろぜん	3	80
ドイツの自動車会社はどれ？	フォード	クライスラー	フォルクスワーゲン	ゼネラルモーターズ	3	72
グアムはどこの国の領土？	フィリピン	シンガポール	アメリカ	オーストラリア	3	81
イギリスを構成する４つのカントリーに含まれないのはどれ？	イングランド	ウェールズ	スコットランド	アイスランド	4	53
