# Supplementary material for: Effects of subjective and objective task difficulties for feedback- related brain potentials in social situations: An electroencephalogram study
Source: PLoS One. 2022 Dec 1;17(12):e0277663. doi: 10.1371/journal.pone.0277663 (PMC9714923; doi:10.1371/journal.pone.0277663)
Supplement: S1 Appendix — (ZIP) [file pone.0277663.s001.zip › experimental scripts/quiz_main.m]

%% practice
subject_number='S00';
quiz_slave_practice(subject_number,0,50,0)

%% slave individual condition
init_score=50;
current_score_individual=quiz_slave(subject_number,1,init_score,1)
%% master individual condition
quiz_master(subject_number,1,current_score_individual,1)
%% slave joint condition
current_score_joint=quiz_slave(subject_number,0,50,1)
%% master joint condition
quiz_master(subject_number,0,current_score_joint,1)
