# Supplementary material for: Effects of subjective and objective task difficulties for feedback- related brain potentials in social situations: An electroencephalogram study
Source: PLoS One. 2022 Dec 1;17(12):e0277663. doi: 10.1371/journal.pone.0277663 (PMC9714923; doi:10.1371/journal.pone.0277663)
Supplement: S1 Appendix — (ZIP) [file pone.0277663.s001.zip › experimental scripts/quiz_slave.m]

function Point=quiz_slave(subName,stand_alone,Point,EEG)

expname = 'quizEXP';
AssertOpenGL;

KbName('UnifyKeyNames');
myKeyCheck;

trg_rect=[0 0 150 150];


Condition='error';

GetSecs;
WaitSecs(1);
if ~exist('subName', 'var')
    subName = 'S00';
end;
if ~exist('stand_alone', 'var')
    stand_alone = 0;
end;

if ~exist('EEG', 'var')
    EEG = 0;
end;

if ~exist('Point', 'var')
    Point = 50;
end;

if(stand_alone == 0)
    opts = detectImportOptions('qb1.csv');
    qb=readtable('qb1.csv',opts);
elseif(stand_alone == 1)
    opts = detectImportOptions('qb3.csv');
    qb=readtable('qb3.csv',opts);
end

nTrials = 40;


answer = ones(nTrials, 1)*-1;
pt_answer = ones(nTrials, 1)*-1;
self_conf=ones(nTrials, 1)*-1;
ans_time=ones(nTrials, 1)*-1;
conf_time=ones(nTrials, 1)*-1;


rand('state',sum(100*clock));

try
    Screen('Preference', 'SkipSyncTests', 1);
    screenNumber = max(Screen('Screens'));
    
    
    bgColor = [60 60 60];
    
    [windowPtr, windowRect]=Screen('OpenWindow', screenNumber, bgColor);
    
    scrcz = get(groot, 'ScreenSize');
   
    [center1(1), center1(2)] = RectCenter(windowRect);
    
    seikai=imread('c.bmp','bmp');
    matigae=imread('f.bmp','bmp');
    seikaitex=Screen('MakeTexture', windowPtr, seikai);
    matigaetex=Screen('MakeTexture', windowPtr, matigae);
    
    
    fixLength = 30; 
   
    fixApex = [
        fixLength/2, -fixLength/2, 0, 0;
        0, 0, fixLength/2, -fixLength/2];
    
    Screen('BlendFunction', windowPtr, GL_SRC_ALPHA, GL_ONE_MINUS_SRC_ALPHA);
    Screen('Preference', 'TextRenderer', 1);
    Screen('Preference', 'TextAntiAliasing', 1);
    Screen('Preference', 'TextAlphaBlending', 0);
    Screen('TextFont', windowPtr, 'MS Gothic');
    Screen('TextSize', windowPtr, 40);
    
    max_timebar_len=center1(1)+350;
    
    
    %% our EEG device command
    if EEG == 1
    % our EEG device command
        
    end
    
    %% connect serial cable
    myserial = serial('COM6', 'BaudRate', 9600, 'Terminator', 'CR')
    fopen(myserial)
    myserial.status
    %% show title
    
    DrawFormattedText(windowPtr,'À±ðJnµÜ·B', 'center', center1(2)-50, [255 255 255]);
    DrawFormattedText(windowPtr,'¦í¹ÍAp[gi[A È½ÌÔÅsíêÜ·B', 'center', center1(2), [255 255 255]);
    if(stand_alone == 0)
        DrawFormattedText(windowPtr,'¾_ÍñlÌñª¤É³ðÌÆ«Á_³êA»êÈOÌÆ«¸_³êÜ·B', 'center', center1(2)+50, [255 255 255]);
        Condition='Resp';
    elseif(stand_alone == 1)
        DrawFormattedText(windowPtr,'¾_Í È½Ìñª³ðÌÆ«Á_³êAp[gi[ÌñÉË¶µÜ¹ñB', 'center', center1(2)+50, [255 255 255]);
        Condition='StandA';
    end
    DrawFormattedText(windowPtr,['ÅÌ¿_Í' num2str(Point) '_Å·B'], 'center', center1(2)+100, [255 255 255]);
    
    Screen('Flip', windowPtr);
    KbWait([],3);   
    

    
    %% main loop
    for t=1:nTrials
          
        fwrite(myserial,1);
        while 1
           if(fread(myserial,1)) 
                break
           end
        end
        
        mondai = qb.Var1{t};
        kaitou1= qb.Var2{t};
        kaitou2= qb.Var3{t};
        kaitou3= qb.Var4{t};
        kaitou4= qb.Var5{t};
        seitouritsu = qb.Var7(t);
        
       %% show GAR
        Screen('DrawLines', windowPtr, fixApex, 2, [255 255 255], center1, 0);
        
        DrawFormattedText(windowPtr,'êÊ³¦', 'center', center1(2)-120, [255 255 255]);
        Screen('TextSize', windowPtr, 70);
        DrawFormattedText(windowPtr,[num2str(seitouritsu) '%'], 'center', center1(2)-50, [255 255 255]);
        Screen('Flip', windowPtr);
        res=0;
        timebar = [center1(1)-350 center1(2)+200 center1(1)+350 center1(2)+250];
        timebarback=[center1(1)-350 center1(2)+200 center1(1)+350 center1(2)+250];
        Screen('TextSize', windowPtr, 40);
        pause(2.5)
        
        
       %% answer phase
        
        tic;
        res_f=0;
        kaitou1_c=[250 250 250];
        kaitou2_c=[250 250 250];
        kaitou3_c=[250 250 250];
        kaitou4_c=[250 250 250];
        
        while 1
            if(toc > 10)
                if(res_f==0)
                    res=0;
                end
                
                break;
            end
            
            
            [keyIsDown, secs, keyCode, deltaSecs] = KbCheck;
            
            if keyCode(KbName('ESCAPE'))
                error('ESCL[ÉæÁÄ­§I¹µÜµ½B');
            end
            
            if( res_f==0)
                
                [x,y,buttons] = GetMouse(windowPtr);
                if(any(buttons))
                    if(x >(center1(1)-420) && x < (center1(1)-20) && y > (center1(2)-50) && y < (center1(2)+30))
                        res=1;
                        ans_time(t)=toc;
                        res_f=1;
                        kaitou1_c=[200 0 0];
                        
                    elseif(x >(center1(1)+20) && x < (center1(1)+420) && y > (center1(2)-50) && y < (center1(2)+30))
                        res=2;
                        ans_time(t)=toc;
                        res_f=1;
                        kaitou2_c=[200 0 0];
                        
                    elseif(x >(center1(1)-420) && x < (center1(1)-20) && y > (center1(2)+50) && y < (center1(2)+130))
                        res=3;
                        ans_time(t)=toc;
                        res_f=1;
                        kaitou3_c=[200 0 0];
                        
                    elseif(x >(center1(1)+20) && x < (center1(1)+420) && y > (center1(2)+50) && y < (center1(2)+130))
                        res=4;
                        ans_time(t)=toc;
                        res_f=1;
                        kaitou4_c=[200 0 0];
                        
                    end
                end
            end
            
            
            Screen('FillRect', windowPtr, [100 100 100], [center1(1)-420 center1(2)-50 center1(1)-20 center1(2)+30]);
            Screen('FillRect', windowPtr, [100 100 100], [center1(1)+20 center1(2)-50 center1(1)+420 center1(2)+30]);
            Screen('FillRect', windowPtr, [100 100 100], [center1(1)-420 center1(2)+50 center1(1)-20 center1(2)+130]);
            Screen('FillRect', windowPtr, [100 100 100], [center1(1)+20 center1(2)+50 center1(1)+420 center1(2)+130]);
            
            
            [normRect1]=Screen('TextBounds',windowPtr,kaitou1);
            [normRect2]=Screen('TextBounds',windowPtr,kaitou2);
            [normRect3]=Screen('TextBounds',windowPtr,kaitou3);
            [normRect4]=Screen('TextBounds',windowPtr,kaitou4);
            
            DrawFormattedText(windowPtr, mondai, 'center', center1(2)-100, [250 250 250]);
            DrawFormattedText(windowPtr, kaitou1, center1(1)-220-normRect1(RectRight)/2 ,center1(2)-10+normRect1(RectBottom)/2, kaitou1_c);
            DrawFormattedText(windowPtr, kaitou2, center1(1)+220-normRect2(RectRight)/2 ,center1(2)-10+normRect2(RectBottom)/2, kaitou2_c);
            DrawFormattedText(windowPtr, kaitou3, center1(1)-220-normRect3(RectRight)/2 ,center1(2)+85+normRect2(RectBottom)/2, kaitou3_c);
            DrawFormattedText(windowPtr, kaitou4, center1(1)+220-normRect4(RectRight)/2 ,center1(2)+85+normRect2(RectBottom)/2, kaitou4_c);
            Screen('FillRect', windowPtr, [128 128 128], trg_rect);
            
            timebar(3)=max_timebar_len-70*toc;
            
            if(timebar(3) > center1(1)-350)
                Screen('FillRect', windowPtr, [125 125 125], timebarback);
                Screen('FillRect', windowPtr, [255 255 255], timebar);
            end
            Screen('Flip', windowPtr);
            
            
        end
        
       %% check answer
        qans= qb.Var6(t);
        if(qans == res)
            answer(t)=1;
            fwrite(myserial,1)
        else
            answer(t)=0;
            fwrite(myserial,0)
        end
        
        
       %% get SCR
        x=center1(1);
        timebar = [center1(1)-350 800 center1(1)+350 850];
        timebarback = [center1(1)-350 800 center1(1)+350 850];
        bar_c=[245 245 245];
        tic
        click_f=0;
        while 1
            
            
            if(toc > 5) %time out
                
                if(click_f==0)
                    self_conf(t)=-1;
                end
                break;
            end
            
            
            tate1 =[center1(1)-350  center1(2)-50 center1(1)-350+10 center1(2)+50];
            tate2 =[center1(1) center1(2)-50 center1(1)+10 center1(2)+50];
            tate3 =[center1(1)+350 center1(2)-50 center1(1)+350+10 center1(2)+50];
            yoko = [center1(1)-350 center1(2)-5 center1(1)+350+10 center1(2)+5];
            Screen('FillRect', windowPtr, [125 125 125], tate1);
            DrawFormattedText(windowPtr, '©MÈµ', center1(1)-400 , center1(2)-60, [250 250 250]);
            
            Screen('FillRect', windowPtr, [125 125 125], tate2);
            Screen('FillRect', windowPtr, [125 125 125], tate3);
            DrawFormattedText(windowPtr, '©M è', center1(1)+300 , center1(2)-60, [250 250 250]);
            Screen('FillRect', windowPtr, [125 125 125], yoko);
            
            
            Screen('FillRect', windowPtr, bar_c, [x center1(2)-50 x+10 center1(2)+50]);
            
            timebar(3)=max_timebar_len-140*toc;
            
            if(timebar(3) > center1(1)-350)
                Screen('FillRect', windowPtr, [125 125 125], timebarback);
                Screen('FillRect', windowPtr, [255 255 255], timebar);
            end
            
            Screen('Flip', windowPtr);
            
            
            
            [keyIsDown, secs, keyCode, deltaSecs] = KbCheck;
            
            if keyCode(KbName('ESCAPE'))
                error('ESCL[ÉæÁÄ­§I¹µÜµ½B'); 
            end
            
            
            if(click_f==0)
                [x,y,buttons] = GetMouse(windowPtr);
                if(x < center1(1)-350)
                    x=center1(1)-350;
                elseif(x > center1(1)+350)
                    x=center1(1)+350;
                end
                if(any(buttons))
                    current_conf= ( x - (center1(1)-350)) / (center1(1)+350 - (center1(1)-350));
                    self_conf(t)=current_conf;
                    click_f=1;
                    bar_c=[200 0 0];
                    conf_time(t)=toc;
                end
            end
        end
        
       %% feedback partner's choice
        Screen('DrawLines', windowPtr, fixApex, 2, [255 255 255], center1, 0);
        DrawFormattedText(windowPtr,'p[gi[ÌñÍ', 'center', center1(2)-100, [255 255 255]);
        Screen('Flip', windowPtr);
        pause(2.5)
        
        
        pt_answer(t)=fread(myserial,1);

        if(pt_answer(t)==1)
            Screen('DrawTexture', windowPtr, seikaitex);
        else
            Screen('DrawTexture', windowPtr, matigaetex);
        end
        
        Screen('FillRect', windowPtr, [255 255 255], trg_rect);
        Screen('Flip', windowPtr);
        pause(2)
        
       %% feedback own choice
        Screen('DrawLines', windowPtr, fixApex, 2, [255 255 255], center1, 0);
        DrawFormattedText(windowPtr,' È½ÌñÍ', 'center', center1(2)-100, [255 255 255]);
        Screen('Flip', windowPtr);
        pause(2.5)
        
        if(answer(t)==1)
            Screen('DrawTexture', windowPtr, seikaitex);
        else
            Screen('DrawTexture', windowPtr, matigaetex);
        end
        
        Screen('FillRect', windowPtr, [255 255 255], trg_rect);
        Screen('Flip', windowPtr);
        pause(2)
        
       %% add or subtract point 
        
        if(stand_alone == 0)
            
            if(answer(t)==1 && pt_answer(t)==1)
                DrawFormattedText(windowPtr,'+1_', 'center', 'center', [255 255 255]);
                Point=Point+1;
            else
                DrawFormattedText(windowPtr,'-1_', 'center', 'center', [255 255 255]);
                Point=Point-1;
            end
        elseif(stand_alone == 1)
            if(answer(t)==1)
                DrawFormattedText(windowPtr,'+1_', 'center', 'center', [255 255 255]);
                Point=Point+1;
            else
                DrawFormattedText(windowPtr,'-1_', 'center', 'center', [255 255 255]);
                Point=Point-1;
            end
        end
        Screen('FillRect', windowPtr, [128 128 128], trg_rect);
        Screen('Flip', windowPtr);
        pause(2)
       %% show current score
        
        DrawFormattedText(windowPtr,['»ÝÌ¾_Í ' num2str(Point) '_'], 'center', 'center', [255 255 255]);
        Screen('Flip', windowPtr);
        fprintf('trial:%d RT:%2.2fb  Conf:%2.2f Pt_Ans:%d Ans:%d Score:%2d_\n',t,ans_time(t), self_conf(t),pt_answer(t), answer(t), Point )
     
       %% our EEG device commands
    
        if EEG == 1
           % our EEG device commands
        end

    end;
    
    DrawFormattedText(windowPtr, ['ZbVI¹Å·Bl¾_Í' num2str(Point) '_Å·B'], 'center', 'center', [255 255 255]);
    Screen('Flip', windowPtr);
    pause(4)
    
    save(['quiz_' datestr(now,'mmdd_HHMMSS') '_' subName '_slave_' Condition '.mat'])
    
    %% our EEG device commands
    if EEG ==1
       % our EEG device commands
    end
    
    %% close 
    fclose(myserial)
    Screen('CloseAll');
    
    sca;
    ShowCursor;
    ListenChar(0);
catch
    save(['Error_quiz_' datestr(now,'mmdd_HHMMSS') '_' subName '_slave_' Condition '.mat'])
    
    if EEG ==1
        % our EEG device commands
    end
    fclose(myserial)
    sca;
    ShowCursor;
    ListenChar(0);
    psychrethrow(psychlasterror);
end
