# Supplementary material for: Effects of subjective and objective task difficulties for feedback- related brain potentials in social situations: An electroencephalogram study
Source: PLoS One. 2022 Dec 1;17(12):e0277663. doi: 10.1371/journal.pone.0277663 (PMC9714923; doi:10.1371/journal.pone.0277663)
Supplement: S3 Appendix — (XLSX) [file pone.0277663.s003.xlsx]

## Sheet: Fig3A
No. of participants	Accuracy
1	0.9
2	0.7692
3	0.7237
4	0.6806
5	0.6761
6	0.6579
7	0.7015
8	0.875
9	0.9041
10	0.6343
11	0.74
12	0.8805
13	0.7727
14	0.7468
15	0.6847
16	0.7124
17	0.761
18	0.7438
19	0.622
20	0.6738
21	0.5956
22	0.7068
23	0.6571
24	0.844
25	0.838
26	0.8101
27	0.5281
28	0.7484
29	0.7233
30	0.8551
31	0.5859
32	0.9388
33	0.8645
34	0.7987
35	0.5
36	0.7911
37	0.7303
38	0.7823
39	0.7405
40	0.6288
41	0.7181
42	0.5282
43	0.8187
44	0.6159
45	0.8562
46	0.8394
47	0.8345
48	0.8406
49	0.6807
50	0.8187
51	0.6948
52	0.4932
53	0.4648
54	0.6892
55	0.5168
56	0.6397
57	0.536
58	0.7591
59	0.6883
60	0.7442

## Sheet: Fig3BCD
No. of participants	Reaction Time	Reaction Time of self-confident rate	self-confident rate
1	4.698	1.16564	1
1	2.28241	1.01504	1
1	3.24991	0.867572	1
1	2.18394	0.765984	1
1	2.93468	0.948922	1
1	4.45024	1.59892	0.74
1	2.4368	0.865864	1
1	3.81535	0.665644	1
1	2.35064	0.782558	1
1	5.95027	0.582515	1
1	5.78387	1.34919	0.661429
1	2.66866	0.565886	1
1	6.38391	1.99893	0
1	3.76625	0.699251	1
1	3.70069	0.515914	1
1	3.7169	0.999368	0.654286
1	6.39688	1.08275	0.155714
1	2.76647	0.949252	1
1	3.76689	0.882368	1
1	2.23407	1.7326	1
1	3.86566	1.14918	1
1	2.96916	1.31568	1
1	3.26557	0.782401	1
1	3.14664	0.58262	1
1	2.81612	0.382505	1
1	4.50018	2.29923	0.0957143
1	3.41667	1.58144	0.498571
1	2.03362	0.632555	1
1	3.43362	0.466257	1
1	5.91636	1.11599	1
1	4.36288	0.565848	1
1	2.36501	1.5993	1
1	2.40034	0.465926	1
1	3.51692	0.69922	1
1	2.84725	0.798958	1
1	3.58692	0.465783	1
1	2.74992	0.565998	1
1	2.58198	0.548932	1
1	2.16874	0.882255	1
1	3.65033	1.23221	1
1	4.55038	0.499019	1
1	7.24999	0.598738	1
1	3.44981	0.915774	1
1	7.11261	1.3825	1
1	4.81981	0.81598	1
1	4.10038	0.515957	1
1	4.84946	0.465947	1
1	7.36695	3.09881	0.501429
1	4.46531	1.96594	1
1	5.41868	1.58228	0
1	4.35019	0.765509	1
1	3.43416	0.399231	1
1	6.10039	2.83255	0.501429
1	7.93088	1.21588	0
1	3.13556	1.59921	1
1	3.91633	2.69923	0.498571
1	2.98404	0.482543	1
1	8.1835	0.915704	0
1	3.68294	0.649155	1
1	5.42983	1.88273	1
1	3.06689	2.36574	1
1	3.7003	1.799	1
1	2.8836	2.2326	1
1	7.33361	0.782323	0
1	3.14761	1.8492	1
1	5.03525	0.849364	1
1	3.38216	1.18195	1
1	5.99961	1.16524	1
1	4.65033	1.89923	0.507143
1	3.96603	0.399236	1
1	5.55029	0.482278	0
1	4.73236	0.382623	1
1	4.59981	0.932534	0
1	8.04965	0.915853	0
1	2.71691	1.46522	1
1	2.34989	0.54852	1
1	2.1984	0.599163	1
1	5.4196	2.23256	0.137143
1	4.21696	1.93333	1
1	3.13364	1.93248	1
1	8.80026	1.28252	0
1	3.36406	2.66591	1
1	5.70153	0.515948	1
1	3.65008	1.53168	1
1	8.35032	0.965438	0
1	3.76529	0.482609	1
1	3.30027	0.582597	1
1	3.58279	1.01579	1
1	4.41705	0.532938	1
1	4.36615	0.882617	1
1	9.28363	1.24926	0
1	3.49641	0.799226	1
1	3.70046	2.18258	1
1	4.48284	0.432487	1
1	2.51699	3.2492	1
1	3.38314	1.08235	1
1	3.852	1.53254	1
1	8.6164	3.19966	0.371429
1	7.58276	1.33265	1
1	2.56694	0.59914	1
1	7.331	1.08275	1
1	3.31698	0.699257	1
1	5.60039	1.11535	1
1	3.20024	1.23245	0.635714
1	3.66689	0.865887	1
1	4.05033	0.415832	1
1	2.31644	0.3669	1
1	3.11636	1.6161	1
1	8.13375	1.59918	0.792857
1	5.46692	0.73256	1
1	2.9138	1.24913	1
1	9.06696	0.949181	1
1	2.61732	0.981495	1
1	2.94978	0.715481	1
1	3.75075	0.665972	0.952857
1	6.7496	0.648718	0.178571
1	3.56786	0.482543	1
1	5.30025	2.34908	0.498571
1	3.53317	1.04916	0.997143
1	3.11658	0.549151	1
1	3.5339	2.41596	0.858571
1	3.03111	0.981776	1
1	5.73285	2.06902	1
1	4.00033	1.41573	1
1	5.49954	1.28251	0.501429
1	5.29894	0.749172	0.777143
1	2.68183	0.999186	1
1	2.7168	0.466066	1
1	3.18297	0.732463	1
1	4.58375	0.432516	1
1	2.33608	1.38294	0.992857
1	3.66701	2.39836	1
1	3.26607	0.365908	1
1	2.36693	1.29929	1
1	3.43367	1.99906	1
1	5.80009	0.649123	0.65
1	2.08361	1.69921	1
1	4.56626	1.49956	1
1	3.23163	0.632923	1
1	3.44952	1.29908	1
1	8.49907	1.18258	1
1	8.88029	1.83255	0.507143
1	9.19952	2.5517	0.0957143
1	5.76362	0.749267	1
1	7.53297	2.53266	0
1	2.93324	1.29906	1
1	3.68564	2.13279	1
1	3.45026	1.18194	1
1	4.14961	0.915798	1
1	5.98349	1.64922	1
2	2.68083	0.949181	1
2	4.06358	0.569491	0.324286
2	8.06694	0.729435	0
2	8.95384	1.28218	0.00142857
2	4.68062	1.40162	0
2	3.0667	0.61292	1
2	2.16611	0.479928	1
2	6.46722	1.42994	0
2	7.29969	0.799198	0
2	5.28279	0.396651	1
2	7.49966	2.71585	0
2	3.43424	0.665958	0
2	6.98261	0.399296	0.217143
2	6.80034	0.532373	0.00285714
2	2.9504	1.48274	0
2	6.69933	1.01523	0
2	5.18371	1.03251	0
2	2.29899	0.718618	1
2	9.26391	1.06869	0
2	4.39761	0.549226	1
2	6.86419	0.58262	1
2	2.04701	1.52993	1
2	3.64963	1.39655	1
2	1.65028	0.44934	1
2	3.15037	1.61844	1
2	5.66685	0.846961	0
2	3.11943	0.715914	1
2	5.90029	1.24923	0.722857
2	9.43366	1.16596	0
2	2.1353	0.999237	1
2	4.63489	0.882552	0
2	3.48363	0.76594	0
2	6.46595	0.982532	0
2	4.2671	1.36805	0
2	4.75011	0.815957	0
2	3.15171	0.615962	1
2	2.6825	1.56567	0
2	6.03278	0.83263	0.292857
2	4.08413	1.21599	1
2	7.91654	1.18259	0.235714
2	4.83368	1.88279	0.73
2	6.24561	1.26614	0.188571
2	6.89955	1.36586	0.287143
2	3.78399	0.949338	1
2	9.18369	1.11592	0.245714
2	4.71326	3.59925	0.5
2	6.40025	2.13264	0
2	6.45038	1.86597	1
2	3.29674	1.56611	1
2	4.13326	1.29932	1
2	5.29627	1.38253	0
2	3.76706	0.666015	1
2	4.20027	1.41601	1
2	7.70031	1.54928	0.00428571
2	8.56692	1.09925	0
2	2.44955	1.73259	1
2	5.85031	1.46609	0.11
2	3.49953	0.665972	0.337143
2	4.23362	0.599073	1
2	4.00041	1.34932	1
2	8.08372	0.965907	0.214286
2	2.96592	1.22938	1
2	5.4501	0.629355	0.371429
2	2.60376	1.29572	1
2	3.5669	1.71577	1
2	1.73026	0.366041	1
2	3.36731	1.14611	1
2	2.13196	0.264486	1
2	8.93311	1.10025	0
2	3.1665	0.232618	1
2	2.81773	0.449396	1
2	3.13363	1.08251	1
2	3.55032	1.13268	1
2	2.31689	0.382663	1
2	1.80095	0.0159583	1
2	2.96706	2.9325	1
2	5.21586	2.99924	1
2	6.56692	0.616031	0.347143
2	3.31688	1.09933	1
2	4.61604	0.565779	1
2	2.41753	0.565062	1
2	3.38326	0.980276	1
2	5.28413	1.41588	0
2	2.39967	0.931076	1
2	2.3836	1.58277	1
2	6.83366	0.916143	0
2	1.81751	1.34747	1
2	7.35209	1.91618	0.0842857
2	7.35039	1.14896	0.324286
2	4.09979	1.16607	1
2	8.88532	2.11597	0
2	5.58363	2.99935	0.5
2	2.13271	1.16599	1
2	8.33362	1.88275	0
2	4.21751	0.599327	0.128571
2	3.08378	1.1826	0
2	2.81644	1.31594	1
2	4.40146	0.81615	0
2	5.35034	1.33279	0
2	4.44854	1.29939	0
2	3.00061	0.467589	1
2	3.81699	0.482501	0.16
2	4.83364	2.06595	0
2	8.68292	1.66586	0
2	6.98291	1.76597	0
2	3.64964	0.999462	0
2	5.09855	1.21602	1
2	3.74985	1.01705	1
2	4.33352	0.899296	0
2	2.2183	2.41321	1
2	2.66544	1.21601	1
2	2.76697	0.332607	1
2	2.59909	0.450579	1
2	4.0336	1.24919	0
2	5.16693	0.249456	1
2	2.58288	1.11738	1
2	7.05146	3.48262	1
3	4.16706	1.29875	0.381429
3	2.83073	0.715127	1
3	3.3525	0.832534	1
3	2.70027	0.850117	1
3	2.51623	0.849293	1
3	7.74996	1.26592	0.157143
3	2.16503	1.46596	0.995714
3	2.6663	0.782659	0.994286
3	5.94929	1.21561	0.271429
3	6.25041	1.18255	0.388571
3	5.86695	0.682574	0.22
3	6.78261	1.5826	0.467143
3	3.14914	0.732614	0.991429
3	2.49983	0.632561	1
3	2.19947	0.849206	1
3	7.00024	1.23258	0.602857
3	2.34984	0.665963	1
3	4.91882	1.38259	0.385714
3	2.8159	1.36856	0.772857
3	5.1836	0.932625	0.844286
3	3.74794	0.565731	0.11
3	4.08531	0.799204	0.201429
3	4.63293	0.982675	0.261429
3	3.2662	0.649231	1
3	2.81556	1.08253	1
3	2.33576	0.849246	1
3	4.99949	1.26588	0.495714
3	6.15032	0.732535	0.304286
3	4.68136	0.79924	0.304286
3	3.87967	1.16592	1
3	3.11697	0.731671	1
3	7.78346	1.14916	0.235714
3	3.33266	1.26594	0.872857
3	1.83138	0.732418	0.995714
3	2.71361	1.24923	0.501429
3	3.26965	0.799279	1
3	3.78316	1.13268	1
3	6.54917	0.649198	0.188571
3	3.64948	0.715924	0.222857
3	2.33618	1.23227	0.575714
3	4.06613	0.915232	1
3	3.93207	0.749359	0.154286
3	6.71687	0.499161	0.147143
3	2.46694	0.932528	1
3	4.1653	1.41589	0.495714
3	3.93295	1.01607	0.334286
3	5.9335	0.615889	0.322857
3	3.51633	0.849277	1
3	4.2164	1.09927	0.498571
3	1.9173	1.26598	1
3	2.93366	0.915789	0.997143
3	2.1647	0.732511	0.987143
3	4.65213	0.649124	0.147143
3	3.20025	0.965919	0.508571
3	3.20333	0.782535	1
3	8.79941	1.46611	0.464286
3	2.65218	0.782677	1
3	3.59663	0.799346	0.347143
3	3.61697	1.0826	0.477143
3	4.1164	1.33267	0.364286
3	7.00033	0.980906	0.374286
3	3.95022	0.699186	0.991429
3	4.40037	0.899179	0.364286
3	5.56493	0.865984	0.151429
3	3.48078	0.666085	1
3	4.04785	0.565979	1
3	3.09922	0.565816	0.24
3	6.5503	0.815936	0.151429
3	3.10025	0.91598	1
3	2.96585	0.482562	0.472857
3	6.20032	0.532577	0.17
3	2.33392	0.931962	1
3	5.56681	1.01593	0.151429
3	5.26703	0.365806	1
3	5.91704	1.19924	0.32
3	4.06374	0.415853	1
4	6.95066	0.865566	0.0142857
4	6.65034	0.832234	0
4	8.89976	1.31603	0
4	9.38417	1.2656	0
4	8.51721	1.13527	0
4	6.84955	0.968558	0.00857143
4	9.40272	1.44938	0.0128571
4	7.43104	0.949339	0.0157143
4	4.73273	1.86367	0.244286
4	8.71705	0.813621	0.505714
4	4.78597	1.20176	1
4	8.00029	1.01626	0.5
4	4.0171	1.18261	1
4	8.96505	1.63523	0.00285714
4	3.55041	1.01608	0.502857
4	9.33356	1.48265	0.502857
4	8.91674	1.08272	0.01
4	9.28189	0.88046	0.605714
4	3.63135	0.999382	1
4	8.71699	1.74945	0.0114286
4	8.9347	1.33266	0.00428571
4	2.81638	1.09729	1
4	5.80028	1.01607	0.74
4	7.68385	0.432677	1
4	3.45189	1.24937	1
4	7.48372	0.718123	0.995714
4	7.85029	1.0494	1
4	4.86642	0.815985	1
4	9.18372	1.23273	0.495714
4	9.09893	1.30121	0.112857
4	9.01691	0.799274	0.278571
4	8.63361	0.899176	0.247143
4	3.66754	1.09936	1
4	8.8484	1.53276	0.0114286
4	6.19807	1.98446	1
4	2.60203	1.29777	1
4	7.58325	0.865513	0.0685714
4	8.59581	0.848846	0.04
4	6.16361	2.15228	0.507143
4	3.28149	1.5793	1
4	2.86719	1.24929	1
4	7.98372	1.39933	0.145714
4	5.83288	1.53599	0.995714
4	8.16516	2.51586	0.505714
4	8.49712	1.79919	0.14
4	6.99949	1.21596	0
4	5.60025	1.44921	0.12
4	6.13273	1.94937	0.837143
4	6.03162	0.982682	0.76
4	4.85014	1.2993	1
4	4.29857	1.28265	1
4	8.86644	1.17885	0.402857
4	9.20394	0.965908	0.0628571
4	6.58271	1.24873	0.501429
4	9.75029	1.08263	0.0128571
4	5.967	1.0628	1
4	6.4839	0.565907	0.202857
4	6.9664	1.11464	1
4	7.38306	1.24913	0
4	8.13278	0.98267	0.00285714
4	6.29972	1.64923	1
4	7.55232	0.499325	1
4	5.85025	0.899591	1
4	9.60016	1.39933	0
4	8.96736	1.03554	0.501429
4	6.56529	0.849297	0.49
4	6.78208	1.09926	0.00285714
4	4.18605	1.14656	1
4	8.55026	1.4994	0.49
4	9.94999	0.0188278	0.735714
4	3.33081	2.01307	0.00285714
4	3.40033	1.01633	1
4	5.38118	1.28269	0.508571
4	8.84931	0.915849	0.53
4	8.01656	0.966039	0
4	9.18366	1.616	0
4	5.58345	1.04933	0.598571
4	4.23284	0.615986	0.857143
4	6.06332	0.516042	0.811429
4	6.18359	0.932594	1
4	6.90041	0.715868	0.791429
4	7.55017	1.06583	0.00714286
4	9.849	1.04931	0
4	8.23361	2.58263	0.498571
4	4.31697	0.465901	0.791429
4	5.21684	0.615605	0.707143
4	5.81622	0.849333	0.0228571
4	4.41555	0.816302	1
4	5.7826	1.3493	1
4	8.68361	0.86577	0.00428571
4	9.81696	1.14885	0.0785714
4	5.2331	0.599236	0.115714
4	6.58361	0.832585	0.915714
4	6.69852	1.21601	1
4	5.3164	0.782701	0.998571
4	6.36609	0.949342	1
4	8.13363	0.949313	0
4	8.38343	1.44944	0.517143
4	7.56613	0.765958	0.0214286
4	5.05032	1.316	0.501429
4	5.23365	0.765822	1
4	4.54881	1.1493	1
4	5.24977	1.08275	1
4	7.63053	0.86598	0.994286
4	3.9794	0.999339	1
4	8.78356	1.53251	0.5
4	7.73399	1.28211	0.511429
4	3.81622	0.798852	1
4	7.60077	0.784043	0.227143
4	6.96819	1.0159	0.998571
4	6.76689	0.88268	1
4	7.00022	0.749385	0.162857
4	3.53284	0.949405	1
4	9.85021	1.06595	0.198571
4	9.28313	1.18269	0.507143
4	6.81838	1.89942	0.00142857
4	7.64803	1.09924	0
4	8.39947	1.26605	1
4	8.2646	1.18278	0.5
4	9.28367	1.51605	0.507143
4	8.28292	0.765997	0
4	7.01428	0.982686	0.788571
4	8.66678	0.8658	0.00571429
4	3.76443	0.932618	1
4	8.18377	0.599306	0.575714
4	9.28366	0.932689	0
4	8.76638	0.866107	0.0685714
4	7.01712	0.866075	1
4	5.9967	0.549375	0.52
4	9.74907	1.48356	0.118571
4	9.30018	1.49935	0.285714
4	8.36685	0.781882	0.00285714
4	8.74947	1.38179	0
4	3.45055	0.865915	1
4	8.75031	2.01512	0.00142857
4	5.86779	0.899408	0.00285714
4	7.63354	0.815164	0
4	7.63402	1.69947	0
4	6.45097	0.799288	1
4	7.01634	1.2828	0.5
4	8.63393	1.70004	0.01
4	9.20021	1.18262	0
4	6.83358	0.765867	0.15
4	9.00022	1.04944	0.0514286
5	5.23339	2.26249	0.885714
5	2.55013	1.94695	1
5	4.88294	1.31581	0.714286
5	3.81699	1.16564	0.688571
5	6.70011	1.93218	0.0257143
5	6.11518	1.78229	0
5	3.7333	1.34811	0.344286
5	6.98376	1.69902	0.138571
5	5.91741	3.49845	0.501429
5	8.53437	1.88207	0
5	3.18021	1.63199	0.657143
5	3.20317	1.14932	0.582857
5	5.93149	1.93254	0.275714
5	5.93459	1.43267	0.0942857
5	5.38366	1.46499	0.57
5	9.70036	1.53251	0.0457143
5	5.69913	2.16594	0.0642857
5	7.23357	1.64931	0.52
5	8.84564	1.16579	0.0285714
5	5.63392	1.06494	0.114286
5	4.73348	1.78259	0.51
5	2.89987	1.99909	0.588571
5	6.84965	1.46582	0.282857
5	3.2806	1.31589	0.907143
5	4.83279	1.91695	0.554286
5	2.74954	1.91573	0.528571
5	6.267	1.9659	0
5	8.99735	1.53257	0
5	4.81906	1.73257	0.532857
5	5.63264	1.71492	0.247143
5	8.50035	1.43261	0.165714
5	8.1335	1.7324	0.235714
5	9.88388	1.31588	0.0671429
5	3.86855	1.71574	0
5	6.16649	1.81515	0.228571
5	4.41697	1.38249	0.607143
5	6.46607	1.61245	0.252857
5	5.63055	1.34798	0.104286
5	8.73253	1.39891	0.00428571
5	7.31656	2.31559	0.18
5	9.06681	1.26643	0
5	6.46613	1.14868	0.141429
5	6.94959	1.6491	0.612857
5	8.68292	2.23181	0.498571
5	7.95005	1.79916	0.104286
5	9.80122	1.51539	0.118571
5	7.8841	2.09913	0.00428571
5	9.54942	1.48247	0.0528571
5	4.50036	1.43267	0.228571
5	7.60008	1.76598	0.131429
5	9.30227	1.76495	0.361429
5	8.01663	2.48268	0.508571
5	5.86694	2.1159	0.278571
5	5.76728	2.38245	0.0642857
5	9.19693	0.965824	0.0785714
5	8.23527	1.73171	0.224286
5	9.26622	2.28544	0.00285714
5	7.73376	1.59919	0.135714
5	4.75017	2.3161	0.994286
5	4.09958	2.16585	0.924286
5	5.63343	2.4479	1
5	8.15027	1.49922	1
5	2.64982	2.7826	0.881429
5	3.91703	2.01436	1
5	7.34895	2.56585	0.411429
5	9.6194	2.31507	0.58
5	5.48256	1.83265	0.07
5	3.13186	1.84915	0.96
5	9.94771	1.41541	0
5	7.69903	1.69928	0
5	7.81686	1.5492	0.00571429
5	5.73295	1.68261	0.521429
5	4.34741	1.56599	1
5	4.71687	1.96558	0.868571
5	8.58284	1.29905	0.117143
5	6.95033	1.98245	0.647143
5	4.13418	1.6154	1
5	6.65043	2.33135	0.371429
5	2.8834	2.4325	1
5	9.56697	1.5659	0.274286
5	6.61694	1.49927	1
5	5.90035	1.48208	0.0285714
5	6.83652	1.68371	0.0657143
5	8.51653	1.61578	0.481429
5	3.59944	1.79919	0.612857
5	9.40044	1.61573	0.152857
5	7.01612	1.08182	0.574286
5	8.56699	1.49934	1
5	7.81613	1.31595	0.244286
5	7.88413	1.61586	0.0171429
5	5.9814	2.03321	0.992857
5	9.08365	1.69915	0.504286
5	7.21735	1.63247	0.0942857
5	7.43286	1.73265	0.132857
5	9.2666	1.41583	0.0985714
5	8.90294	1.54873	0
5	9.68268	1.89923	0.0457143
5	3.31674	3.11582	0.99
5	7.36602	1.41576	0.275714
5	7.26424	1.54943	0
5	4.08362	1.1326	1
5	9.60024	1.48253	0.0114286
5	7.7835	1.71582	0
5	6.51691	1.83268	0.25
5	8.99602	1.28261	0
5	6.98539	2.44931	0.907143
5	8.01558	3.00171	0.885714
5	5.28267	2.39927	0.00714286
5	9.08005	1.58174	0
5	5.89871	2.41542	0.67
5	6.5035	1.98262	0.252857
5	8.89985	1.43257	0
5	8.85023	1.76589	0.09
5	9.04822	1.34865	0
5	8.86696	1.3851	0
5	5.76681	1.71591	0
5	7.38358	2.84921	0.497143
5	8.73221	2.48265	0.155714
5	8.41558	1.2324	0
5	7.58359	2.5326	0.158571
5	4.63362	2.39923	0.884286
5	8.40035	2.41564	0.14
5	5.31504	2.16599	0.06
5	5.69962	1.84907	0.858571
5	8.13375	2.46415	0.0614286
5	8.76326	2.21587	0.155714
5	8.38269	1.54917	0.191429
5	8.48192	2.21844	0.311429
5	8.71691	2.21583	0.121429
5	4.26562	2.24913	0.852857
5	6.69767	2.3325	0.597143
5	5.78517	1.88256	0.282857
5	8.91547	2.3648	0.497143
5	6.367	2.98255	0.277143
5	8.28361	2.21588	0.164286
5	9.69958	1.16587	0.648571
5	5.56481	2.91559	0
5	6.81702	2.51585	0.214286
5	7.63282	2.09923	0.328571
5	5.09914	2.24921	0.502857
5	9.66678	1.36589	0
5	8.90092	2.21484	0
6	7.38229	1.94743	0
6	6.30143	1.86744	1
6	7.18269	1.89907	0.00142857
6	4.51702	2.76598	0.00285714
6	9.51359	1.69889	0.00285714
6	5.6019	1.13058	1
6	8.01703	1.86607	0.504286
6	8.76676	2.2488	0.501429
6	5.1843	1.66595	1
6	6.23415	1.88262	0.501429
6	6.99962	1.99933	0.00142857
6	7.6003	1.68407	0
6	7.58394	2.70073	0.495714
6	7.35046	2.01599	0.00285714
6	7.78297	1.24934	0
6	7.11698	1.2494	0.00428571
6	4.24751	1.61602	1
6	7.36671	1.70058	0.00142857
6	7.19939	1.56604	0
6	6.06745	1.4493	1
6	5.10035	2.03254	1
6	3.51635	1.28247	1
6	4.18136	1.73363	1
6	7.3821	2.94936	0.495714
6	4.98369	1.31483	1
6	6.65052	2.83279	0.495714
6	5.61631	1.93161	1
6	4.60144	1.29926	1
6	7.18363	1.94933	0.502857
6	7.36636	1.78344	0.998571
6	6.70028	1.68178	0.00571429
6	9.06696	1.96597	0.00571429
6	8.05018	1.96512	0.00714286
6	7.25031	1.73261	0.00428571
6	4.99911	1.36679	1
6	8.64606	1.39932	0
6	4.31695	1.59935	1
6	3.90309	1.54885	1
6	2.93623	1.87865	1
6	4.23443	1.66567	1
6	3.6331	1.96574	1
6	3.96669	1.62943	1
6	4.56733	2.49923	0.501429
6	4.90043	1.51591	1
6	4.8848	1.4161	1
6	3.89992	1.5467	1
6	6.96657	2.313	0
6	6.66712	2.2493	0
6	9.39976	1.96402	0
6	7.55017	2.33262	0.00428571
6	7.11699	2.46577	0.00285714
6	3.85018	1.58287	1
6	4.78374	1.48283	1
6	8.54831	1.91539	0.00285714
6	5.78289	1.46851	1
6	6.90263	2.09932	0
6	3.50064	1.69932	1
6	6.04711	1.99946	1
6	4.2636	2.81843	0.502857
6	4.29764	1.81825	0.504286
6	4.98375	1.78041	0.00285714
6	4.18503	1.39709	1
6	5.95009	3.24932	0
6	7.11696	2.066	0.00285714
6	4.66713	1.86818	1
6	4.25036	1.81603	0.998571
6	4.44997	2.89922	0
6	6.31734	1.63484	0.00571429
6	6.96388	2.6492	0.5
6	3.88575	1.5348	1
6	7.717	1.61584	0
6	4.05192	1.48265	1
6	8.36699	2.38472	0.501429
6	9.70033	2.38256	0.00571429
6	5.44975	3.7012	0.502857
6	6.63359	2.01796	0.00142857
6	5.64955	1.64931	1
6	6.64996	1.93244	0.498571
6	7.46715	1.36581	0.504286
6	5.51603	2.31582	0.00857143
6	7.71625	1.54912	0.01
6	6.20037	1.26548	0.00714286
6	5.31743	1.4492	1
6	4.49647	1.78205	0.505714
6	7.7161	1.96581	0.00857143
6	6.98341	1.31562	0
6	3.48304	1.48259	1
6	7.68422	1.89869	0.0114286
6	5.51648	1.8659	0.501429
6	6.73296	2.2158	0.01
6	6.61696	2.4159	0.00285714
6	7.51718	1.53255	0.00142857
6	8.9665	2.33268	0.00428571
6	6.51618	2.06604	0.502857
6	8.3837	1.58246	0.505714
6	7.3832	2.26594	0
6	4.04958	1.26595	1
6	8.76694	1.98263	0.00428571
6	8.16696	2.21578	0.00714286
6	5.84618	1.44921	0.997143
6	5.55037	1.12934	1
6	3.69641	1.366	1
6	5.98024	1.59923	0.501429
6	4.01683	1.74965	0.994286
6	4.71627	1.54574	1
6	8.43365	2.64924	0.492857
6	5.23361	3.66616	0.495714
6	5.31626	1.19927	0
6	4.33322	1.2994	1
6	6.7337	1.33252	0.00285714
6	3.71622	1.69932	1
6	7.583	2.69925	0.48
6	5.08233	2.21966	0.505714
6	5.93327	1.44615	1
6	3.24913	1.66223	1
6	3.58294	2.63137	1
6	6.98136	2.93285	0.00285714
6	8.07979	2.63265	0.498571
6	4.9334	1.18185	1
6	3.10017	1.51568	1
6	9.09856	3.3822	0.498571
6	4.19993	1.63262	1
6	6.48347	1.04923	0
6	6.08325	1.16588	0
6	9.24982	1.73257	0
6	6.69966	2.06595	0.504286
6	6.16677	1.28265	0.497143
6	6.16706	3.19924	0.00428571
6	8.18368	2.41582	0
6	9.0314	1.89922	0.00428571
6	5.35032	1.54929	1
6	9.5335	1.84925	0
6	8.43226	1.766	0.00285714
6	7.23367	1.91589	0
6	5.43367	1.81603	1
6	4.10032	1.6324	1
6	4.2175	1.2826	1
6	8.83309	1.59936	0
6	7.41387	1.84935	0.00285714
6	8.74947	1.94928	0
6	6.08282	1.54936	1
6	7.96702	3.11588	0.504286
6	7.51619	1.81592	0.00428571
6	5.44945	2.23245	0
6	7.98366	2.6327	0.00571429
6	2.8829	1.59942	1
6	4.95023	1.48282	1
6	4.54957	1.19921	1
6	6.24967	2.59934	0
6	7.78034	1.13258	0.00714286
6	6.13364	1.91602	0.00142857
6	6.49935	1.64932	0.504286
7	9.31572	1.53195	0.05
7	7.68093	0.782628	0
7	7.26688	0.648201	1
7	3.6003	0.94933	1
7	7.28368	0.897192	1
7	2.35248	0.630439	1
7	7.06474	0.366067	1
7	7.48269	0.51613	1
7	5.85118	2.24928	0
7	6.15032	2.83269	0.12
7	3.31699	1.78476	0.245714
7	4.63426	0.784696	0.251429
7	8.38516	1.98261	0.262857
7	3.31686	1.9514	0.761429
7	4.54952	3.78269	0.498571
7	2.23366	1.41599	0.755714
7	9.15223	2.63467	0.502857
7	5.48551	3.14956	0.5
7	2.76692	2.73268	1
7	8.99853	1.19935	0
7	7.91708	2.49935	0.24
7	3.2836	1.3808	0
7	8.40027	1.53273	0.237143
7	2.75228	1.33276	1
7	7.18359	0.64933	0.731429
7	8.28359	0.682682	1
7	4.73364	2.96595	1
7	2.50005	0.784523	1
7	1.86696	0.849314	0
7	3.33306	0.599275	1
7	6.11683	0.399233	1
7	8.43361	0.701107	0.684286
7	5.78262	1.54922	0
7	9.46896	1.4993	0
7	8.03373	1.96778	0.235714
7	9.06847	0.932737	0
7	3.76568	1.38082	0.18
7	2.23136	1.71597	1
7	1.88629	1.33223	1
7	3.33196	0.885612	1
7	3.45024	1.84935	1
7	8.63194	1.64653	0
7	3.74711	2.16599	1
7	7.58039	2.62975	0.242857
7	5.68077	0.76609	1
7	9.03357	3.2628	0.5
7	4.73109	1.36346	1
7	9.68317	4.13259	0
7	3.63053	0.699373	1
7	7.08363	2.31322	0.245714
7	8.41681	2.23266	0
7	5.3197	1.16603	0
7	7.54906	2.58259	0.235714
7	4.08359	1.43263	1
7	2.75015	0.885344	1
7	3.80063	1.09931	1
7	9.61683	3.45177	0.0442857
7	3.0513	0.732557	1
7	7.6838	3.61845	0.152857
7	8.20026	1.21844	0.245714
7	8.70194	2.23266	0
7	9.46294	2.36594	0.25
7	6.74583	1.99928	0.254286
7	2.00077	0.8659	1
7	4.36659	0.73254	1
7	7.40026	2.48269	0.915714
7	7.96681	1.69922	0.778571
7	8.6817	0.865496	0
7	1.81704	1.16582	1
7	8.61788	1.5321	0.0885714
7	6.88232	0.982825	0.844286
7	3.35028	0.449161	1
7	7.81633	2.1824	0.0628571
7	8.3839	1.16563	0.741429
7	3.23396	0.599211	1
7	2.83372	2.61568	0.745714
7	6.56741	1.14877	1
7	9.21703	2.33264	0
7	6.0978	1.39923	0.241429
7	4.98356	0.316022	1
7	3.317	1.11583	1
7	8.6336	1.03242	0.232857
7	2.56727	1.24927	1
7	5.04682	0.365738	1
7	3.06738	0.481995	1
7	2.61641	2.11599	1
7	9.26712	2.116	0.762857
7	3.13279	0.832675	1
7	9.11618	2.01589	0.235714
7	4.70128	1.14932	0.731429
7	9.39729	2.54914	0.501429
7	8.86251	1.71591	0
7	8.21725	0.932259	0.768571
7	8.76562	3.51561	0.771429
7	4.25031	0.649076	1
7	3.71523	1.81603	0.765714
7	4.25022	0.832549	0.761429
7	2.03376	2.6993	1
7	3.53306	2.01603	1
7	4.00097	0.448447	1
7	7.6339	1.79899	0.501429
7	8.81772	1.93248	0.75
7	9.39881	1.31753	1
7	8.33346	2.43263	0.5
7	7.89869	3.40073	0.502857
7	6.86548	0.916006	1
7	5.38426	0.799366	1
7	3.13366	1.93405	1
7	3.78421	1.9162	1
7	8.79954	2.06607	0.765714
7	6.4334	3.33265	1
7	9.99966	0.0174018	0.364286
7	5.48361	1.11719	0
7	6.01416	2.29942	0.755714
7	8.78328	1.28276	0
7	6.38307	0.499279	1
7	8.95039	2.63269	0.244286
7	4.90143	0.532621	1
7	6.45011	0.599588	1
7	3.31754	0.515733	1
7	2.53326	1.38368	0.937143
7	3.28315	0.899197	1
7	9.03367	0.682623	1
7	8.83212	1.13356	1
7	8.6512	1.63354	0.501429
7	7.24933	2.0159	0.79
7	7.70043	1.83272	0.764286
7	8.78271	3.48353	1
7	6.49809	0.582663	0.825714
7	2.71699	1.34954	0.772857
7	5.9173	0.531627	1
7	5.18281	1.06687	1
7	3.29947	0.599357	1
7	9.19728	3.19847	1
8	5.4657	1.48173	0.937143
8	3.24972	1.48219	1
8	6.16698	2.01548	0.502857
8	2.98358	2.43252	0.742857
8	2.83568	2.3159	0.987143
8	9.23457	2.25018	0.498571
8	3.68353	1.36595	0.767143
8	4.4003	1.21586	0.821429
8	4.56705	0.715788	0.832857
8	6.3627	1.41599	0.498571
8	5.85386	2.93261	0.6
8	4.86549	2.76631	0.712857
8	8.75037	1.46602	0.327143
8	4.36697	2.11596	0.785714
8	7.49719	1.74921	0.452857
8	6.23576	1.61592	0.605714
8	6.81671	2.46683	0.405714
8	8.21703	2.36598	0.718571
8	5.83362	1.84919	0.724286
8	7.41428	1.4661	0.741429
8	5.26858	1.93253	0.757143
8	3.31388	1.89825	0.871429
8	5.9461	3.06595	0.841429
8	4.05027	1.59921	0.927143
8	3.23149	0.999242	1
8	9.81694	3.0492	0.184286
8	3.78179	1.74922	1
8	8.71696	2.6493	0.3
8	8.00018	1.24922	0
8	4.05045	1.23256	0.842857
8	8.89852	1.48253	0
8	8.90187	1.58147	0.664286
8	4.38349	1.94917	0.822857
8	9.31543	2.08267	0.0957143
8	4.31506	1.56618	0.735714
8	6.03328	2.03259	0.902857
8	4.40021	1.73256	0.79
8	5.50047	1.46544	0.787143
8	4.56625	2.53264	0.885714
8	8.33285	1.8492	0.357143
8	5.8669	1.96561	0.18
8	6.91306	1.73234	0.361429
8	8.98501	1.94875	0.568571
8	3.86654	1.09907	0.728571
8	5.73405	1.89878	0.748571
8	3.81727	2.18237	0.634286
8	5.60023	1.44925	0.71
8	9.01677	0.0152913	0.562857
8	4.71615	1.33176	0.75
8	6.08358	0.932682	0.617143
8	3.93365	2.16601	0.944286
8	8.61713	2.46587	0.478571
8	4.13493	2.54937	0.914286
8	8.7652	0.798821	0.161429
8	9.2342	1.46587	0.22
8	4.96751	1.41588	0.87
8	8.56609	1.24916	0.254286
8	9.5969	1.54904	0.142857
8	6.25272	2.4992	0.475714
8	4.75062	2.98281	0.624286
8	9.03113	1.8658	0.375714
8	7.66702	1.4824	0.362857
8	7.64887	1.44921	0.747143
8	5.16967	0.882622	0.702857
8	4.83356	1.88366	0.738571
8	3.56691	1.68263	0.934286
8	6.65034	1.58251	0.671429
8	3.40037	1.53251	0.785714
8	3.08453	2.43253	0.774286
8	6.14883	2.33146	0.47
8	9.08361	2.78262	0.461429
8	6.66536	1.38254	0.501429
8	2.26693	1.48253	0.768571
8	7.79761	1.69923	0.281429
8	7.58615	1.38159	0.0942857
8	4.866	2.18266	0.82
8	3.38364	1.89922	0.952857
8	2.93357	1.56585	0.84
8	8.24713	1.36583	0.441429
8	3.13209	2.26594	0.935714
8	6.76698	1.04917	0.15
8	6.11678	1.41604	0.69
8	4.7322	2.43251	0.445714
8	4.85318	1.79922	0.858571
8	2.01698	2.68526	0.774286
8	6.84948	1.69922	0.7
8	4.03357	2.66581	0.798571
8	9.48297	1.34923	0.0571429
8	4.65183	1.73248	0.912857
8	8.95041	2.01475	0.0828571
8	9.28314	1.41592	0.09
8	8.20024	1.81581	0.614286
8	3.96506	3.13259	0.687143
8	5.70076	1.18239	0.79
8	8.75305	0.815562	0
8	2.89996	2.83262	0.898571
8	6.20025	2.29914	0.568571
8	7.76605	1.43252	0.284286
8	9.63332	1.13261	0
8	2.99865	2.16572	0.827143
8	7.26707	1.34898	0.838571
8	3.90026	1.28251	0.795714
8	4.90029	2.18252	0.797143
8	7.29884	2.26589	0.802857
8	3.1995	1.68262	0.807143
8	8.33362	2.16705	0.124286
8	6.55001	2.44919	0.461429
8	6.30034	1.98236	0.751429
8	7.9472	1.63252	0.45
8	6.88382	0.882639	0.18
8	3.19991	1.59792	0.837143
8	6.06699	1.33253	0.631429
8	3.03363	2.98252	0.768571
8	4.78349	1.46592	0.181429
8	6.11685	0.832541	0.394286
8	4.93359	1.88188	0.648571
8	3.53364	2.56587	0.782857
8	9.96922	0.0139763	0.422857
8	4.86673	1.94926	0.292857
8	6.94977	1.08251	0.545714
8	5.05007	3.93253	0.72
8	3.28319	1.41588	0.831429
8	3.96591	1.91592	0.827143
8	3.27033	2.96591	0.84
8	3.00014	2.69894	0.594286
8	6.06603	1.41586	0.448571
8	9.4996	1.46587	0.591429
8	6.86707	3.23241	0.495714
8	8.13377	0.948706	0
8	3.18327	2.58253	0.837143
8	3.50026	2.0993	0.695714
8	2.46692	3.96565	0.63
8	8.53362	0.832503	0
8	3.01698	1.99937	0.951429
8	3.18365	1.63235	0.978571
8	6.46557	0.949213	0.09
8	2.3327	3.24925	0.8
8	3.63579	2.36563	0.868571
8	6.01592	1.16542	0.405714
8	2.61698	1.54922	0.877143
8	5.18286	0.949196	0.867143
8	2.71692	4.64934	0.782857
8	3.40254	1.44922	0.915714
8	8.38701	2.78153	0.341429
8	8.75027	1.28262	0.28
8	8.7815	0.949272	0
8	8.01478	0.782587	0.291429
8	8.54615	0.832555	0
8	3.4336	2.71591	0.967143
8	2.83285	2.29918	0.845714
8	2.38397	1.59931	0.907143
8	4.23007	1.13255	0.964286
9	6.38323	0.601059	1
9	8.93364	0.779778	0.285714
9	4.16695	0.71583	1
9	9.44663	0.948716	0.171429
9	4.23281	1.58215	0.664286
9	8.63696	0.868168	0.194286
9	8.01755	0.899281	0.225714
9	4.12033	0.566051	1
9	8.20068	0.868616	0.264286
9	7.15072	1.04932	0.301429
9	4.4842	0.382641	0.757143
9	5.30145	0.449226	0.391429
9	2.51692	0.749365	1
9	6.43373	1.19921	1
9	4.63387	0.635388	0
9	8.54974	0.718737	0.788571
9	4.88052	1.06598	1
9	7.68386	1.68276	0.5
9	8.46691	0.582545	0.0857143
9	7.84742	0.549421	0.231429
9	7.11422	0.682784	0.555714
9	3.71624	1.28012	1
9	7.26701	2.0132	0.75
9	4.29988	1.96349	0.69
9	7.98359	0.430086	0.341429
9	3.19963	1.49938	0.827143
9	3.89966	0.749281	0.834286
9	3.65032	0.85183	0.808571
9	8.73284	0.999235	0.184286
9	8.79961	0.518481	0.27
9	5.38611	1.14923	0.647143
9	7.33366	0.699337	0.211429
9	5.65189	0.499233	0
9	2.90033	1.56575	1
9	4.81794	0.982582	0.862857
9	5.28361	1.26584	0.688571
9	8.01619	1.64903	0.595714
9	1.41696	2.48241	0.83
9	3.36705	1.13273	0.708571
9	2.10036	1.89915	1
9	3.13453	0.949087	0.981429
9	8.96632	1.13261	0.405714
9	2.23396	1.38286	1
9	4.38405	2.14937	1
9	3.41753	1.74926	1
9	3.96649	1.21603	1
9	4.7835	2.21594	1
9	4.90077	1.53299	0.5
9	4.29843	1.58266	0.291429
9	6.8838	2.86615	0.498571
9	5.1167	1.86596	0.5
9	6.03302	1.36591	1
9	5.98736	2.18272	1
9	7.98698	1.89946	0.335714
9	4.99961	1.8027	0.641429
9	3.78305	0.862525	0.998571
9	2.93261	0.982752	1
9	4.66956	1.44598	0.887143
9	2.96585	1.01599	1
9	7.14914	1.14573	0.632857
9	5.81769	2.46971	0.501429
9	6.63027	1.03255	0.102857
9	5.00027	0.749361	0.22
9	3.93314	1.23267	1
9	4.73012	1.74909	1
9	2.50038	1.17889	1
9	4.68363	1.78272	1
9	1.35024	0.749297	1
9	4.53353	1.41589	1
9	3.74947	0.699335	1
9	3.00041	1.0826	0.778571
9	4.53599	1.53273	1
9	8.03599	0.601897	0.205714
9	4.66731	1.53063	1
9	5.65098	1.6823	1
9	5.63211	0.900871	0.191429
9	8.28297	0.649197	0
9	9.73211	1.78274	0.0671429
9	4.51579	0.599405	1
9	8.36526	0.817323	0.15
9	5.4654	1.96591	1
9	7.71525	1.61601	0.5
9	3.96762	1.29817	1
9	7.90028	1.43144	1
9	4.93492	3.06452	1
9	3.01698	0.982601	1
9	4.20086	0.933915	1
9	4.20044	1.44936	1
9	4.2003	2.8815	1
9	5.21533	0.949141	1
9	6.23289	2.14931	0.5
9	5.23364	2.61706	0.501429
9	9.03289	2.59926	0.501429
9	6.48479	1.24916	1
9	9.03352	0.782631	0
9	2.33288	1.19945	1
9	3.84955	0.565957	1
9	7.13222	1.21595	1
9	5.36723	0.632843	1
9	3.86696	0.783519	1
9	2.83206	0.683622	1
9	8.96666	1.56599	0.364286
9	3.56695	1.3669	1
9	6.38231	0.999328	0.0957143
9	8.83367	1.01595	0.407143
9	9.58362	1.8827	0.501429
9	4.26582	0.850105	1
9	2.93316	1.16598	1
9	3.59965	0.6168	1
9	2.43222	1.08263	1
9	8.76554	0.982629	1
9	6.1313	2.01323	0.835714
9	2.33357	0.730618	1
9	9.3337	0.649107	0.125714
9	4.6191	1.29949	0.685714
9	5.38299	1.26812	0.935714
9	3.66727	1.09932	1
9	4.40092	2.88259	1
9	5.78303	0.74932	0.997143
9	9.93295	1.06543	0.151429
9	6.38366	1.03276	1
9	6.86687	0.599294	0.568571
9	7.09958	1.18263	1
9	4.99944	1.5681	0.702857
9	5.76455	1.04933	0.761429
9	3.83291	1.08261	0.744286
9	5.85166	1.21393	0.797143
9	8.9502	0.430832	0.0471429
9	3.86885	1.83261	0.998571
9	7.33337	1.23266	0.417143
9	7.08119	0.999769	0.415714
9	8.79863	0.947445	0.39
9	5.89971	2.01605	0.967143
9	5.65171	0.899113	0.488571
9	2.75026	1.66594	1
9	5.41696	1.09762	0.698571
9	5.01565	1.08248	0.715714
9	5.88367	3.9997	0.798571
9	4.88341	1.31425	0.718571
9	5.28569	0.999341	0.64
9	4.63108	1.33261	0.671429
9	6.71698	2.4477	0.57
9	1.28195	2.26613	0.00857143
9	9.69821	0.901139	0
9	3.53358	2.89948	1
9	8.83358	2.34763	0.46
10	5.11677	1.06595	0.38
10	1.83092	0.849188	0.717143
10	2.40029	0.932447	0.685714
10	8.799	0.816193	0.09
10	4.51687	1.13267	0.428571
10	2.44695	1.0993	0.462857
10	9.88362	1.6826	0.227143
10	5.91623	1.38205	0.242857
10	9.06704	1.28255	0.0628571
10	6.46686	1.31599	0.251429
10	9.717	1.44921	0.00714286
10	9.64975	1.44932	0.0528571
10	5.61585	0.815887	0.307143
10	3.9003	0.599169	0.18
10	2.83348	0.949133	0.2
10	6.14834	1.33271	0
10	6.20032	0.849342	0.0714286
10	9.01701	1.13263	0
10	2.74647	0.832472	0.785714
10	3.7324	1.26614	0
10	7.03234	0.946609	0.0728571
10	3.44814	1.18258	0.0842857
10	7.44944	0.799242	0.0828571
10	8.80298	1.03215	0.0657143
10	6.7477	1.14923	0.0914286
10	8.23363	0.882525	0.164286
10	3.58359	0.749604	0.572857
10	6.1003	0.699327	0.0714286
10	2.79977	0.865733	0.0257143
10	2.46506	1.04924	0.152857
10	7.64892	0.982545	0.102857
10	9.20014	1.28274	0.0742857
10	2.60024	0.515749	0.291429
10	9.25011	1.96606	0.06
10	9.10024	0.599268	0.0114286
10	5.18171	1.44956	0.165714
10	2.93317	0.983428	0.464286
10	8.40012	0.699361	0
10	9.83247	1.66607	0
10	8.41683	2.38249	0
10	9.09905	1.03256	0.0585714
10	2.31688	0.399315	0.234286
10	4.88354	0.799332	0.0457143
10	3.01659	0.849492	0.624286
10	4.06615	0.749291	0.252857
10	3.15253	0.582796	0.595714
10	4.58366	1.89941	0.171429
10	2.10028	0.732518	0.721429
10	5.36695	0.449239	0.234286
10	4.10027	0.699238	0.145714
10	3.36327	1.11602	0.547143
10	3.95031	1.14923	0.111429
10	6.31957	2.88259	0.07
10	7.96621	1.6996	0
10	9.05013	1.99933	0
10	2.51662	1.01567	0.541429
10	8.09939	1.1992	0
10	3.68323	1.03289	0.0457143
10	5.30046	0.649145	0.0557143
10	9.21583	1.78313	0.0528571
10	8.00222	0.799185	0.0428571
10	8.76662	1.066	0.0371429
10	7.55028	1.66587	0.05
10	9.03358	1.43254	0.0428571
10	4.21699	0.532597	0.181429
10	7.70157	1.56588	0.0757143
10	3.50039	1.28263	0.13
10	8.86642	2.4326	0.151429
10	5.10018	0.815893	0.41
10	5.19779	0.582693	0.204286
10	3.40244	1.0826	0.578571
10	9.61735	1.28206	0.00714286
10	8.66696	1.23255	0
10	4.2162	0.999222	0.667143
10	8.23359	1.11584	0.18
10	8.88348	1.26592	0.112857
10	9.0363	1.38214	0.211429
10	9.32908	1.19924	0.112857
10	2.88367	0.832496	0.53
10	3.59945	0.382618	0.674286
10	9.25037	1.26594	0
10	9.63508	1.3485	0.00285714
10	8.51688	0.649337	0
10	2.36687	0.399219	0.63
10	7.04685	1.1826	0.0828571
10	9.31771	1.06583	0
10	7.40013	0.515726	0
10	8.53301	0.465893	0
10	7.08187	0.832508	0.00142857
10	9.33355	0.932585	0
10	8.05029	0.832608	0
10	4.61698	0.765706	0
10	9.06679	1.06596	0
10	2.88358	0.565884	0.108571
10	8.98355	0.915924	0
10	9.43268	0.799319	0
10	4.06678	0.499261	0.388571
10	9.71695	1.14935	0
10	4.10015	0.749214	0
10	3.03383	0.732702	0.521429
10	4.7835	0.565916	0.428571
10	4.48352	1.58258	0.0385714
10	8.28232	1.1159	0
10	7.28404	1.13257	0
10	1.83362	0.599301	0.274286
10	8.20006	1.0493	0
10	9.53349	0.949275	0
10	4.64803	0.565761	0
10	3.86859	0.999379	0
10	8.41718	0.499086	0
10	2.96706	0.365972	0.717143
10	2.40029	0.682584	0.827143
10	2.78362	0.515908	0.711429
10	6.45006	0.382591	0
10	5.90037	0.315761	0.232857
10	2.76638	0.432511	0.828571
10	8.26692	1.01597	0
10	2.19778	0.565903	0.8
10	3.51661	0.899221	0.21
10	1.78301	0.932412	0
10	2.8669	0.415962	0.568571
10	9.15031	0.649257	0
10	1.96707	0.515932	0.154286
10	3.70355	0.632666	0.638571
10	9.51705	0.969401	0
10	9.28288	1.26592	0.00285714
10	8.18326	0.699222	0
10	9.51378	0.932539	0
10	6.63407	0.83256	0
10	8.15037	0.848841	0.00142857
10	5.6837	1.43265	0
10	5.68348	0.59939	0
10	8.80013	1.59925	0
10	8.35012	1.61583	0.0128571
11	9.7496	2.24887	0.304286
11	3.65032	1.616	0.767143
11	5.54882	1.51603	0.848571
11	4.19878	2.68269	0.68
11	6.79725	3.71602	0.91
11	8.45027	2.48266	0.148571
11	6.1666	2.59941	0.664286
11	9.51701	1.38259	0.145714
11	4.96458	2.01595	0.822857
11	9.29953	1.59939	0.158571
11	8.05034	1.36599	0.147143
11	7.5002	2.89926	0.09
11	3.10026	2.48266	1
11	5.56703	2.31589	0.0642857
11	3.28298	2.78267	0.281429
11	8.31619	2.11599	0
11	3.74973	0.582999	0
11	7.76633	1.93264	0.0814286
11	4.26631	1.21595	0.621429
11	6.73364	1.78265	0.00714286
11	8.55036	0.915958	0
11	4.03289	1.33264	0.824286
11	6.81705	1.63253	0.158571
11	4.33369	1.61601	0.694286
11	3.3803	2.34931	0.887143
11	4.90031	1.11605	0.775714
11	2.96694	2.9327	0.768571
11	3.99949	0.915984	0.874286
11	6.25022	0.882663	0
11	7.76693	1.43244	0.218571
11	5.38293	1.01605	0.77
11	9.08359	0.915697	0
11	5.14889	0.899287	0.38
11	4.88353	0.932727	0.702857
11	7.70026	3.31588	0.1
11	7.1503	2.33257	0.144286
11	7.2002	0.965947	0.204286
11	2.86627	4.01644	0.851429
11	7.36565	3.61545	0.757143
11	3.6489	1.88228	1
11	6.79906	3.1827	0.741429
11	3.21605	1.46512	1
11	6.08349	2.86609	0.908571
11	9.56688	3.4994	0
11	2.33364	1.01606	1
11	7.5335	1.64855	0.921429
11	3.73371	1.14936	1
11	7.71644	2.59931	0.621429
11	7.69895	1.74935	0.638571
11	8.46627	1.41621	0.28
11	8.80108	1.54939	0.2
11	4.98356	1.14932	1
11	9.36769	1.15013	0
11	8.249	1.06603	0.165714
11	5.18419	4.49935	0.591429
11	8.14915	2.59934	0.604286
11	8.84911	1.53352	0.221429
11	5.73443	2.63355	0.64
11	9.6836	1.46684	0.17
11	5.94965	0.883454	0.605714
11	9.93363	2.68246	0.207143
11	3.71756	1.24928	1
11	4.63433	1.48325	0.637143
11	6.95035	1.666	0.63
11	7.08367	1.18269	0.627143
11	7.24898	1.84942	0.607143
11	5.38367	1.0828	0
11	4.68364	1.73265	0.224286
11	4.76616	3.94936	0
11	6.64845	2.74933	0.13
11	5.06698	1.99942	0.722857
11	4.16624	1.93269	0.66
11	4.76699	1.16594	0.718571
11	8.93344	1.73274	0.181429
11	3.04884	1.0494	0.864286
11	5.50021	2.19907	0.305714
11	3.75034	1.76597	0.238571
11	7.40016	1.53273	0.00142857
11	3.59986	3.46594	1
11	6.05421	2.26602	0.12
11	4.35037	1.13264	0.0971429
11	7.22015	1.93271	0
11	3.50037	2.4994	0.897143
11	4.33159	0.999333	0.824286
11	7.24901	0.732809	0.161429
11	6.19702	2.05245	0.0885714
11	5.16758	1.41599	0.0928571
11	9.01621	0.782724	0
11	6.50032	0.915963	0.0742857
11	6.71584	1.98264	0.351429
11	5.36641	1.14921	0
11	3.9804	1.16606	0.855714
11	3.23358	0.779855	0.745714
11	7.73378	3.27997	0
11	7.31697	0.729914	0
11	9.41634	1.84646	0.167143
11	5.89984	0.98275	0.721429
11	8.63364	1.26885	0.774286
11	5.95252	0.882722	0
11	4.16707	0.582765	1
11	4.56703	1.33261	0.807143
11	6.61601	0.785445	0.642857
11	5.44962	2.2022	0.832857
11	4.79732	1.46888	0.855714
11	7.06916	1.76604	0.717143
11	3.83371	1.08269	0.835714
11	9.13079	1.34933	0
11	3.2696	1.59933	1
11	7.23365	0.999447	0.182857
11	3.63361	0.796767	1
11	5.98261	2.64683	0.881429
11	3.43554	1.34925	0.805714
11	3.80028	1.43543	1
11	4.26693	1.33264	0.721429
11	3.91713	1.21866	1
11	6.26624	1.11607	1
11	5.73327	2.03246	0.14
11	3.65016	1.03242	0.72
11	5.51733	1.36568	0.13
11	7.78289	1.29945	0.882857
11	4.28272	1.08257	0.185714
11	8.99951	1.43274	0
11	3.0337	2.98245	0.804286
11	9.0818	1.19928	0
11	6.2994	0.682421	0
11	3.03036	1.18253	1
11	8.63162	2.24933	0.00285714
11	5.93374	1.29922	0.16
11	5.49963	1.66605	0.122857
11	3.63385	0.832667	0.668571
11	5.66703	0.932709	0.714286
11	7.71633	1.3826	0.142857
11	6.06699	2.63271	1
11	6.95014	0.782785	0.658571
11	8.11703	0.883044	0.108571
11	5.89695	0.59924	0.172857
11	8.83288	1.366	0.182857
11	6.867	1.16585	0.00285714
11	9.18303	0.616133	0
11	7.36705	1.74934	1
11	3.4836	2.93241	0.914286
11	6.20033	1.46602	0.804286
11	6.45033	1.1661	0.838571
11	8.08297	1.08252	0.302857
11	5.38379	1.03654	0.112857
11	9.01638	0.999315	0.134286
11	4.76624	1.14934	0.851429
11	3.92989	0.765955	0.694286
11	7.79727	1.22904	0.148571
11	3.25007	0.849394	1
12	5.16658	1.08192	0.945714
12	2.14878	1.56484	1
12	3.06693	1.88264	1
12	2.68289	1.54927	1
12	2.73361	1.36591	1
12	4.75008	1.39923	0
12	2.96682	1.76586	1
12	5.55035	1.66588	1
12	3.75032	1.71589	1
12	8.58263	1.9493	0
12	4.94913	1.61594	0
12	4.31956	2.33283	1
12	9.467	1.68522	0
12	8.86605	1.79936	0
12	3.68353	1.94934	1
12	4.54787	2.24922	0
12	8.78354	1.91597	0
12	4.76683	2.04809	1
12	8.48366	2.0826	0
12	4.99912	1.33264	1
12	5.71693	1.64927	0
12	8.23368	1.69853	0
12	3.23352	1.58185	1
12	6.41698	1.0992	0
12	3.43293	1.66593	1
12	8.90045	2.18254	1
12	3.68305	1.7825	1
12	8.13521	1.29933	0
12	3.36633	1.54952	1
12	4.73354	2.14933	0
12	3.13359	2.16596	0
12	5.64642	2.29916	0
12	3.55315	1.53264	1
12	3.68363	1.90151	1
12	4.26645	2.31593	0
12	7.43392	1.91588	0
12	6.73259	2.04922	0
12	3.83507	1.41579	1
12	9.05248	1.59855	0
12	4.06625	2.01589	1
12	4.19705	1.41417	1
12	3.31617	1.19896	1
12	6.30035	1.21589	0
12	7.03361	1.31599	0
12	6.68262	2.28255	1
12	5.74747	1.34921	0
12	6.78439	1.34944	1
12	2.58325	1.25021	1
12	8.83366	1.78263	0
12	3.36693	1.41591	1
12	9.36703	1.89916	0
12	4.23455	0.732621	1
12	8.87004	1.532	0
12	4.11698	1.66588	1
12	3.23256	1.6826	1
12	6.80029	1.24921	0
12	5.23346	0.899114	0
12	3.41621	1.36597	1
12	8.43305	1.08265	0
12	3.50032	2.23255	1
12	8.83184	1.46587	0
12	2.98098	1.94927	1
12	6.48583	2.2494	1
12	2.15039	1.75238	1
12	8.89962	1.7797	0
12	4.20027	2.18251	1
12	4.08073	2.14924	0
12	3.2532	1.64922	1
12	3.56623	1.08178	1
12	3.83344	1.86548	0
12	7.30024	1.03256	0
12	7.96498	2.06596	1
12	3.45234	1.2993	1
12	6.83262	1.24859	0
12	9.58296	1.39917	0
12	9.34952	1.39926	0
12	8.41611	1.98255	0
12	5.94617	1.08259	0
12	4.78371	1.94936	0
12	2.05026	1.74931	1
12	2.73347	0.749371	1
12	2.93356	1.74928	1
12	5.8475	1.83245	0
12	4.76626	1.24866	1
12	3.25032	1.73272	1
12	8.50038	1.88268	0
12	3.0811	0.632608	1
12	5.28027	1.83322	1
12	3.33376	1.84927	1
12	7.95033	1.01586	0
12	4.1836	0.715989	1
12	4.41679	1.34927	1
12	8.31586	2.13263	0
12	5.11655	1.54936	1
12	4.46618	1.09896	0
12	7.13341	1.46414	0
12	7.66701	1.41604	0
12	2.83371	1.66584	1
12	8.8335	1.68248	0
12	5.63361	1.39996	0
12	8.88358	1.44929	0
12	4.13362	1.81589	1
12	2.70033	1.3991	1
12	4.02977	1.59934	1
12	5.48686	1.26486	0
12	6.36611	1.73257	1
12	3.08346	1.63265	1
12	8.8665	1.74922	0
12	2.88044	1.88251	0
12	3.46689	1.7658	1
12	3.59787	1.53515	0
12	4.90026	1.18269	0
12	7.64973	1.3659	0
12	3.3812	1.11674	1
12	3.13621	0.982699	1
12	7.30025	2.49928	0
12	4.23348	2.04924	1
12	4.50025	1.84925	0
12	9.50011	2.34931	0
12	3.05009	0.682606	1
12	3.43038	1.09931	1
12	4.71733	1.29923	0
12	3.7503	1.59934	0
12	8.36681	2.21588	0
12	4.45027	1.49935	1
12	3.9131	1.43264	1
12	3.98648	3.16595	0
12	8.6996	1.2671	0
12	8.83344	2.31613	0
12	4.10024	2.53267	0
12	4.93123	1.53256	1
12	5.1853	1.44922	1
12	4.68293	1.48184	0
12	8.96698	1.48252	0
12	3.28286	2.81602	1
12	3.59795	1.46597	1
12	3.33524	2.51569	1
12	6.86703	1.08254	0
12	5.26698	1.91596	1
12	2.85027	1.58257	1
12	3.18371	1.61585	1
12	9.35023	0.982658	0
12	3.08351	1.06618	1
12	2.71698	1.31573	1
12	4.64961	1.23267	1
12	2.55025	3.54937	1
12	3.84719	1.18269	0
12	5.38529	2.59937	1
12	3.25017	1.78524	1
12	8.53359	1.61595	0
12	6.46689	1.03262	0
12	8.2148	1.33258	0
12	4.00237	1.49944	1
12	6.01675	1.86539	0
12	3.90039	1.03265	1
12	4.55026	1.76579	1
12	4.48286	0.932636	1
12	3.06833	1.48256	1
12	6.2166	3.21601	1
13	2.73318	0.698822	1
13	2.58355	0.61564	1
13	6.33358	1.06598	0
13	3.26622	0.582735	1
13	9.61517	1.39936	0.242857
13	7.6661	0.349349	1
13	5.00031	0.582886	1
13	9.76298	2.01603	0.197143
13	3.43287	0.916213	1
13	6.067	2.86615	0.137143
13	2.18358	0.732677	1
13	3.8326	0.74925	0.777143
13	3.33316	1.24948	0.932857
13	2.33285	0.632502	1
13	5.78363	1.26599	0.492857
13	3.85028	2.04935	0.502857
13	2.86565	0.599504	1
13	5.95034	1.18267	0.165714
13	6.4978	1.01598	0.0614286
13	7.83356	1.34935	0
13	6.24979	1.33272	0
13	6.58321	0.916085	0.502857
13	4.01618	0.566177	1
13	3.2169	0.699224	1
13	4.53343	0.699387	1
13	7.25042	0.982688	0.771429
13	3.70041	0.765795	0.464286
13	2.38264	0.799367	1
13	2.38437	0.649341	1
13	5.66623	1.19938	0.49
13	4.11608	2.28272	0.5
13	9.03363	1.49939	0.498571
13	5.06703	0.632784	0
13	8.34947	1.99936	0.22
13	4.55029	1.2494	0.484286
13	7.28363	0.816056	0
13	8.26679	0.782557	0
13	4.15006	1.2994	1
13	1.73363	0.932667	1
13	3.26543	1.49938	1
13	2.46498	1.53275	1
13	2.58363	0.999284	1
13	7.59941	2.03262	0
13	4.71611	1.08277	0
13	5.04927	2.48275	0.741429
13	3.58222	1.09934	1
13	4.61691	1.14924	1
13	5.16614	1.41595	0.762857
13	6.51705	2.04941	0.494286
13	3.93362	1.86589	0.5
13	4.43295	1.41599	1
13	2.43366	1.6493	1
13	6.68243	0.966099	1
13	8.74956	2.03268	0.268571
13	2.11701	1.36607	1
13	4.11622	0.883564	1
13	3.41692	0.749199	1
13	3.11704	0.782699	1
13	2.28279	0.815973	1
13	5.9336	0.666065	1
13	4.44961	0.915984	1
13	2.63281	1.0993	1
13	3.46778	2.04925	0
13	3.76689	0.865833	1
13	3.30025	2.68261	0.724286
13	2.70023	1.0326	1
13	4.11589	1.03253	0
13	5.66699	1.19935	0
13	4.75033	1.71596	0
13	3.06565	1.11592	1
13	6.0336	1.84939	0.502857
13	3.03306	0.732693	1
13	2.93368	0.61631	1
13	3.36711	2.3492	0
13	2.95032	1.54927	0.648571
13	5.51693	2.64929	0
13	2.41881	0.696572	1
13	2.73049	0.849617	1
13	3.26965	0.74947	1
13	3.51948	2.21336	0.155714
13	2.24984	0.832927	1
13	5.51693	0.83257	0
13	2.65021	0.99939	1
13	9.68282	1.10213	0.128571
13	8.33357	0.86587	0.284286
13	1.66704	0.616007	1
13	3.08418	0.452196	1
13	3.15295	0.635588	1
13	3.8144	0.951702	0.688571
13	2.10034	1.13274	1
13	7.18373	0.665863	0
13	2.68247	0.58273	1
13	2.79755	0.735419	1
13	4.41672	0.965795	1
13	9.50038	0.730167	0
13	5.03256	1.99943	0.502857
13	2.23201	0.76599	1
13	4.73118	0.715994	1
13	6.61473	1.61865	0.51
13	2.33288	0.666124	1
13	9.14959	1.16578	0.491429
13	3.18322	0.966064	1
13	2.68274	0.785197	1
13	3.51667	0.816017	1
13	3.96922	0.632679	1
13	5.03357	0.618498	1
13	4.73558	0.683064	1
13	3.60033	1.91605	0.762857
13	5.05279	1.19933	0
13	2.46695	0.849415	1
13	7.41756	1.74943	0.222857
13	2.61614	0.949298	1
13	2.33277	0.666092	1
13	5.41621	1.49938	0.491429
13	2.8145	0.735011	1
13	7.01457	1.38274	1
13	3.24948	1.51544	0.801429
13	4.94921	0.698944	1
13	6.01258	1.23246	0.762857
13	6.18364	0.632846	1
13	3.99979	0.599484	1
13	7.41277	3.43344	0.5
13	2.66693	0.71607	1
13	3.69994	0.69955	1
13	4.73375	0.66616	1
13	6.33362	1.91601	0.5
13	2.53291	0.632584	1
13	7.18358	0.982839	1
13	3.40034	0.765965	1
13	3.69793	0.74925	0.995714
13	2.97016	0.866125	1
13	3.30457	0.532703	1
13	8.55396	0.749274	0
13	3.58271	0.599252	1
13	8.06969	2.38612	0.5
13	3.07018	0.599459	1
13	3.25009	0.649594	1
13	4.29948	0.714319	1
13	5.21345	2.1956	0.785714
13	2.52015	0.67886	1
13	5.15005	2.22893	0.498571
13	5.93244	1.33272	1
13	7.11546	0.915854	0.7
13	6.18694	1.61261	0.504286
13	3.70038	1.25013	1
13	7.86678	2.75026	0.498571
13	5.08361	1.66592	0.502857
13	4.6654	1.46602	0.502857
13	8.16389	2.38271	0.492857
13	5.00026	0.549393	1
13	4.5359	1.91602	0.797143
13	4.70251	0.732877	1
13	2.88369	0.682601	1
13	6.34802	3.04936	0.508571
14	7.83341	2.37927	0.747143
14	8.71333	1.64791	0.59
14	3.99959	1.79897	0.805714
14	4.83356	1.49891	0.972857
14	7.71598	2.09876	0.604286
14	8.18368	2.01575	0.528571
14	7.78078	2.18253	0.581429
14	7.73543	1.76583	0.522857
14	7.40064	3.01466	0.967143
14	9.86689	1.83202	0.0871429
14	7.28334	1.5658	0.112857
14	7.66509	2.19939	0.562857
14	5.20168	1.33267	0.652857
14	3.10034	1.59829	0.975714
14	6.41703	1.1991	0.802857
14	7.83385	0.882567	0.445714
14	7.19919	1.58255	0.688571
14	9.28415	1.58245	0.485714
14	8.9179	1.68172	0.362857
14	9.16694	1.1324	0.39
14	5.26656	1.34922	0.832857
14	8.50026	1.09921	0.518571
14	9.43005	1.73232	0.0328571
14	4.23373	1.79832	1
14	8.04957	1.09912	0.52
14	7.78349	1.04933	0.905714
14	8.69738	1.41572	0.07
14	9.76421	2.36588	0.465714
14	8.63367	0.732306	0
14	2.71681	3.26443	0.72
14	8.48351	1.76614	0.328571
14	3.26903	0.882592	1
14	5.56707	0.732099	1
14	9.40001	1.14856	0.1
14	5.11625	1.04924	1
14	8.05037	1.0491	0.485714
14	9.12912	1.29918	0.18
14	8.71824	0.732368	0
14	8.90077	1.24843	0
14	8.96568	0.0155911	0.332857
14	9.06701	3.69906	0.478571
14	8.78365	0.765676	0
14	9.43088	0.898577	0
14	7.65172	0.464699	0.188571
14	9.78422	2.80176	0.0157143
14	8.56686	0.865427	0
14	5.90061	0.765813	1
14	9.49829	2.16582	0.368571
14	8.64844	2.36583	0.482857
14	5.28247	0.732593	1
14	8.55023	0.816012	0.242857
14	3.35045	0.565681	0.831429
14	7.79965	2.74925	0.352857
14	7.63337	0.982374	0.178571
14	8.85169	1.41488	0.84
14	7.79777	1.54837	0.672857
14	8.7839	1.44871	0.527143
14	9.68432	1.46534	0
14	7.45082	1.01578	0.892857
14	7.6017	3.09929	0.517143
14	6.10068	0.466344	0.791429
14	5.51628	1.63251	0.974286
14	6.38366	1.34968	0.831429
14	6.17948	1.74925	0.815714
14	7.71698	0.932568	0.147143
14	8.50391	2.79819	0.49
14	4.53404	1.41592	0.511429
14	5.71741	1.78269	0.625714
14	8.53272	1.18263	0.134286
14	6.18365	3.93246	0.49
14	8.81902	1.46547	0.0542857
14	4.63307	1.13255	0.797143
14	5.61699	1.68263	0.541429
14	9.21702	0.949227	0
14	8.61321	0.815798	0.0971429
14	9.00068	1.3825	0.461429
14	5.86838	1.36581	0.551429
14	5.69834	2.21494	0.551429
14	8.83412	1.74424	0.477143
14	7.41697	0.849337	0.811429
14	8.06611	1.33253	0.518571
14	6.96542	0.3825	0.122857
14	2.63394	1.61593	1
14	8.38369	1.46582	0.664286
14	6.54947	2.09925	0.564286
14	9.2496	0.799113	0.125714
14	8.36386	0.699222	0.157143
14	7.75127	1.71603	0.598571
14	8.71699	1.31912	0.0714286
14	5.98328	1.86592	0.464286
14	8.63362	1.56565	0.382857
14	6.89917	2.38253	0.477143
14	7.20111	1.73258	0.288571
14	4.43213	1.18213	1
14	8.8654	1.44927	0.472857
14	7.23349	0.832608	0.331429
14	7.95024	1.06589	0.27
14	6.31699	1.96585	0.867143
14	7.04969	1.88152	0.661429
14	4.68359	1.2659	1
14	9.15013	1.13253	0.112857
14	8.73298	1.89916	0
14	8.29609	0.615881	0.108571
14	7.30178	3.21589	0.525714
14	4.44889	1.36583	1
14	8.41689	2.26563	0.548571
14	8.68283	2.0325	0.475714
14	6.43309	0.566007	0.338571
14	3.31576	1.34943	1
14	4.76638	1.60198	1
14	5.06701	0.682521	0.864286
14	4.23345	1.51585	1
14	9.03384	1.33247	0.207143
14	8.3334	0.415946	0
14	8.23252	2.01471	0.577143
14	9.25013	1.33259	0.512857
14	7.53276	0.379255	0.71
14	9.18141	1.09802	0
14	8.68292	1.73218	0.235714
14	8.18584	0.548813	0
14	9.68152	1.53189	0.14
14	3.23413	0.865394	1
14	9.36714	1.04914	0.225714
14	8.03006	1.56571	1
14	8.48563	0.864914	0.237143
14	8.91679	1.03253	0.404286
14	4.09847	0.749208	1
14	8.76701	2.66576	0.44
14	7.95237	1.34943	0.387143
14	5.76713	1.11593	1
14	4.40074	0.732564	1
14	6.39931	2.09924	0.844286
14	6.14771	1.44908	0.83
14	9.08178	0.682546	0
14	7.16438	2.83259	0.987143
14	7.96621	2.96576	0.467143
14	7.99983	0.582512	0
14	6.16687	2.48247	0.788571
14	8.48366	1.03214	0.408571
14	8.71736	0.699203	0.0357143
14	2.70032	0.865882	1
14	7.31685	2.29933	0.488571
14	5.29939	1.18259	0.714286
14	4.54993	0.982074	1
14	8.88271	2.39924	0.117143
14	8.66614	2.31597	0.55
14	6.31536	1.44921	1
14	9.13188	2.4659	0.441429
14	4.71987	2.38276	0.577143
14	4.20005	1.73387	1
14	3.58302	1.76597	1
14	8.08362	0.682512	0.765714
14	5.28348	1.78263	1
14	8.21682	1.59944	0.964286
15	4.78283	1.1292	0.422857
15	4.81811	3.04822	0
15	8.26703	2.04887	0.0785714
15	9.4002	2.39916	0.455714
15	3.56743	1.68208	0.468571
15	8.06753	1.21605	0.21
15	8.25087	1.23259	0.0757143
15	5.65118	1.21579	0.974286
15	5.08427	1.11527	0.897143
15	3.38264	1.66574	0.911429
15	5.44988	2.51597	0.964286
15	6.43275	2.58267	0.46
15	4.23374	2.41598	0.741429
15	3.56625	2.04939	0.602857
15	5.01691	1.63266	0.55
15	5.26833	1.08269	0.471429
15	8.70033	1.96605	0.547143
15	3.93328	2.24929	0.711429
15	4.55034	1.31611	0.592857
15	5.18422	1.09931	0.985714
15	9.03304	0.765916	0.657143
15	4.95025	3.216	0.537143
15	7.43368	0.849299	0.181429
15	8.81699	1.23261	0.188571
15	2.78367	1.6325	0.991429
15	4.40026	2.21612	0.814286
15	6.79945	2.33273	0.292857
15	7.86694	1.63078	0.431429
15	3.00029	2.54749	1
15	3.1981	1.84939	0.655714
15	7.03362	2.39931	0.208571
15	3.16682	1.90148	0.801429
15	8.96705	2.36413	0.155714
15	6.55108	1.08269	0.662857
15	9.10033	1.85117	0.06
[truncated: 6,461 more rows]

## Sheet: Fig4A
time	PFB: Cor, OFB: Cor	PFB: Inc, OFB: Cor	PFB: Cor, OFB: Inc	PFB: Inc, OFB: Inc
-200	0.250149	0.220895	1.14684	0.604656
-198	0.276387	0.137133	1.12387	0.568193
-196	0.301541	0.0578007	1.0887	0.530299
-194	0.324662	-0.0145847	1.04237	0.492183
-192	0.34493	-0.0777282	0.98645	0.455062
-190	0.36169	-0.12967	0.92287	0.420097
-188	0.374484	-0.168886	0.853891	0.388345
-186	0.383066	-0.194371	0.781965	0.360706
-184	0.38741	-0.205697	0.709619	0.337887
-182	0.387706	-0.203038	0.639321	0.320368
-180	0.384341	-0.187173	0.573364	0.308387
-178	0.377877	-0.159454	0.513748	0.301928
-176	0.369013	-0.12175	0.462086	0.300727
-174	0.358547	-0.0763572	0.419521	0.304292
-172	0.347329	-0.0258933	0.38668	0.311924
-170	0.336214	0.0268255	0.363648	0.322762
-168	0.326014	0.0789204	0.34997	0.335819
-166	0.31746	0.127588	0.344687	0.350036
-164	0.311159	0.170235	0.346396	0.364338
-162	0.307562	0.204604	0.353327	0.377679
-160	0.306948	0.22888	0.363454	0.3891
-158	0.309407	0.241778	0.374602	0.397772
-156	0.314838	0.242603	0.384571	0.403036
-154	0.322959	0.231276	0.391262	0.404432
-152	0.333317	0.208341	0.392786	0.401723
-150	0.345321	0.174925	0.387576	0.394904
-148	0.358266	0.132682	0.374464	0.384198
-146	0.371371	0.0837035	0.352751	0.370048
-144	0.38382	0.0304144	0.322241	0.353091
-142	0.394797	-0.0245557	0.283253	0.334128
-140	0.403525	-0.0785032	0.2366	0.314085
-138	0.409303	-0.128786	0.183548	0.293969
-136	0.411531	-0.172957	0.125742	0.274816
-134	0.40974	-0.208881	0.065121	0.257648
-132	0.403602	-0.23484	0.00380851	0.243423
-130	0.392947	-0.249614	-0.056	0.232986
-128	0.377758	-0.252535	-0.112156	0.227036
-126	0.358172	-0.243515	-0.162676	0.226091
-124	0.334463	-0.223041	-0.205842	0.230464
-122	0.307034	-0.192146	-0.240302	0.240247
-120	0.276388	-0.152348	-0.265137	0.255309
-118	0.243107	-0.105566	-0.279908	0.275296
-116	0.20783	-0.0540256	-0.284686	0.299651
-114	0.171228	-0.000137654	-0.280043	0.327629
-112	0.133973	0.0536197	-0.267025	0.358332
-110	0.0967276	0.104825	-0.247095	0.390743
-108	0.0601159	0.151229	-0.222058	0.423764
-106	0.0247144	0.190866	-0.193968	0.456257
-104	-0.0089624	0.222135	-0.165018	0.487091
-102	-0.0404694	0.24388	-0.137433	0.515178
-100	-0.069436	0.255425	-0.113349	0.539516
-98	-0.0955678	0.2566	-0.0947114	0.559218
-96	-0.118646	0.247737	-0.0831719	0.573545
-94	-0.138526	0.229633	-0.0800085	0.581924
-92	-0.155132	0.203501	-0.0860623	0.583965
-90	-0.168457	0.170896	-0.101698	0.579466
-88	-0.178555	0.133628	-0.126788	0.568412
-86	-0.18554	0.0936617	-0.160722	0.55097
-84	-0.189584	0.0530159	-0.202441	0.527468
-82	-0.190913	0.0136588	-0.250491	0.49838
-80	-0.189807	-0.0225868	-0.303099	0.464294
-78	-0.186597	-0.0541303	-0.358259	0.425885
-76	-0.181665	-0.0796837	-0.413834	0.383885
-74	-0.17544	-0.0983153	-0.467654	0.339042
-72	-0.168392	-0.109482	-0.517625	0.292094
-70	-0.161029	-0.113042	-0.561818	0.243731
-68	-0.153888	-0.109245	-0.598563	0.194572
-66	-0.147522	-0.0987004	-0.626512	0.145133
-64	-0.142487	-0.0823371	-0.6447	0.0958133
-62	-0.139328	-0.0613358	-0.652575	0.0468762
-60	-0.138558	-0.0370607	-0.650011	-0.00155628
-58	-0.140639	-0.0109801	-0.637303	-0.0495049
-56	-0.145966	0.0154137	-0.615135	-0.0971281
-54	-0.154842	0.0406825	-0.584537	-0.14471
-52	-0.167463	0.063514	-0.546825	-0.192639
-50	-0.183903	0.0827834	-0.503527	-0.241389
-48	-0.204101	0.0976022	-0.45631	-0.291484
-46	-0.227858	0.107352	-0.406898	-0.343472
-44	-0.254831	0.111702	-0.356988	-0.397882
-42	-0.284545	0.11061	-0.308187	-0.455198
-40	-0.316398	0.104307	-0.261938	-0.515815
-38	-0.349686	0.0932693	-0.219478	-0.580012
-36	-0.383621	0.0781752	-0.181794	-0.647919
-34	-0.417362	0.0598544	-0.149606	-0.719495
-32	-0.450049	0.0392312	-0.123362	-0.79451
-30	-0.480837	0.0172639	-0.103244	-0.872537
-28	-0.508932	-0.0051145	-0.0891986	-0.952947
-26	-0.533622	-0.0270514	-0.0809678	-1.03492
-24	-0.554314	-0.0478233	-0.0781379	-1.11746
-22	-0.570558	-0.0668745	-0.0801893	-1.19942
-20	-0.582066	-0.0838451	-0.0865514	-1.27954
-18	-0.588729	-0.0985854	-0.0966559	-1.35648
-16	-0.590619	-0.111158	-0.109986	-1.42889
-14	-0.587986	-0.121829	-0.12612	-1.49543
-12	-0.581246	-0.131041	-0.144763	-1.55482
-10	-0.570958	-0.139387	-0.16577	-1.60595
-8	-0.557799	-0.147564	-0.189157	-1.64785
-6	-0.542526	-0.15633	-0.215097	-1.6798
-4	-0.525941	-0.166453	-0.243908	-1.70132
-2	-0.508847	-0.178666	-0.276022	-1.71224
0	-0.492008	-0.193613	-0.311955	-1.71269
2	-0.476114	-0.211815	-0.352265	-1.70309
4	-0.461741	-0.233631	-0.3975	-1.6842
6	-0.449326	-0.259235	-0.448155	-1.65704
8	-0.439147	-0.288599	-0.50462	-1.62287
10	-0.431313	-0.321491	-0.567139	-1.58318
12	-0.425757	-0.357478	-0.635772	-1.5396
14	-0.422252	-0.395947	-0.710366	-1.49384
16	-0.420425	-0.436126	-0.790537	-1.44763
18	-0.419786	-0.477122	-0.875659	-1.40268
20	-0.419761	-0.517958	-0.964877	-1.36054
22	-0.419732	-0.557618	-1.05712	-1.32263
24	-0.419083	-0.595095	-1.15111	-1.2901
26	-0.41724	-0.62943	-1.24545	-1.26387
28	-0.413719	-0.659762	-1.33861	-1.24451
30	-0.40816	-0.685361	-1.42903	-1.23231
32	-0.400362	-0.705663	-1.51513	-1.2272
34	-0.390309	-0.720298	-1.5954	-1.22883
36	-0.378183	-0.729099	-1.66847	-1.23659
38	-0.364369	-0.73212	-1.73313	-1.2496
40	-0.349451	-0.729628	-1.78836	-1.26685
42	-0.33419	-0.722096	-1.83346	-1.2872
44	-0.319501	-0.710188	-1.86796	-1.3095
46	-0.306415	-0.694733	-1.89175	-1.33264
48	-0.296034	-0.676695	-1.90502	-1.35561
50	-0.289484	-0.657138	-1.90827	-1.37761
52	-0.287864	-0.637188	-1.90231	-1.39806
54	-0.292195	-0.617999	-1.88826	-1.41667
56	-0.303367	-0.600706	-1.86744	-1.43347
58	-0.322101	-0.586392	-1.8414	-1.44879
60	-0.348907	-0.576049	-1.81187	-1.4633
62	-0.384056	-0.57055	-1.78063	-1.47792
64	-0.427566	-0.570619	-1.74954	-1.49384
66	-0.479189	-0.576807	-1.72044	-1.51238
68	-0.538415	-0.589476	-1.69509	-1.53499
70	-0.60449	-0.608789	-1.67511	-1.5631
72	-0.676436	-0.634702	-1.66196	-1.59806
74	-0.753084	-0.666965	-1.65682	-1.64105
76	-0.833117	-0.705127	-1.66062	-1.69297
78	-0.915108	-0.748543	-1.67398	-1.75436
80	-0.99757	-0.796397	-1.69716	-1.82535
82	-1.079	-0.84771	-1.73007	-1.9056
84	-1.15794	-0.901368	-1.77224	-1.99426
86	-1.23297	-0.956146	-1.82285	-2.09
88	-1.30283	-1.01073	-1.8807	-2.19097
90	-1.36634	-1.06375	-1.94428	-2.2949
92	-1.42251	-1.11382	-2.01176	-2.39913
94	-1.47052	-1.15952	-2.08104	-2.5007
96	-1.50971	-1.19948	-2.14982	-2.59648
98	-1.5396	-1.23239	-2.21565	-2.68323
100	-1.55987	-1.25701	-2.27595	-2.7578
102	-1.57034	-1.27221	-2.32815	-2.81718
104	-1.57097	-1.27698	-2.36972	-2.85867
106	-1.56181	-1.27046	-2.39823	-2.87999
108	-1.543	-1.25196	-2.41148	-2.87934
110	-1.51474	-1.22094	-2.4075	-2.85554
112	-1.47728	-1.17708	-2.38468	-2.80804
114	-1.43088	-1.12024	-2.3418	-2.73698
116	-1.37583	-1.05045	-2.2781	-2.64316
118	-1.31242	-0.967966	-2.19329	-2.52806
120	-1.24094	-0.873212	-2.08763	-2.39376
122	-1.16169	-0.766799	-1.96188	-2.2429
124	-1.07501	-0.649506	-1.81738	-2.07853
126	-0.981211	-0.522264	-1.65597	-1.90406
128	-0.880688	-0.386146	-1.47996	-1.7231
130	-0.773862	-0.242338	-1.29215	-1.53934
132	-0.661217	-0.0921274	-1.09566	-1.35643
134	-0.54331	0.0631254	-0.893944	-1.17784
136	-0.420775	0.222008	-0.690648	-1.00678
138	-0.294328	0.383081	-0.489526	-0.84604
140	-0.164765	0.544902	-0.294335	-0.697977
142	-0.0329614	0.706049	-0.10872	-0.564409
144	0.100146	0.865146	0.0638925	-0.446602
146	0.233566	1.02088	0.220397	-0.345249
148	0.36628	1.17204	0.35811	-0.260487
150	0.497258	1.3175	0.474849	-0.191923
152	0.625484	1.45628	0.569008	-0.138698
154	0.749985	1.58754	0.639606	-0.0995416
156	0.869852	1.7106	0.686318	-0.0728645
158	0.984264	1.82494	0.709489	-0.056839
160	1.09251	1.93023	0.710116	-0.0494924
162	1.19401	2.02631	0.689818	-0.0487969
164	1.28831	2.11321	0.650779	-0.052754
166	1.37511	2.19117	0.595672	-0.0594701
168	1.45426	2.26059	0.527566	-0.067221
170	1.52576	2.32204	0.449822	-0.074502
172	1.58972	2.37627	0.365979	-0.0800636
174	1.64641	2.42417	0.279631	-0.0829314
176	1.69617	2.46676	0.194309	-0.0824115
178	1.73946	2.50516	0.113362	-0.0780816
180	1.7768	2.54056	0.0398497	-0.069771
182	1.80876	2.57421	-0.0235511	-0.0575301
184	1.83593	2.60736	-0.0746286	-0.0415941
186	1.85894	2.64125	-0.111693	-0.022341
188	1.87838	2.67706	-0.133615	-0.00024977
190	1.89486	2.71589	-0.139842	0.0241416
192	1.90894	2.75868	-0.13039	0.0502742
194	1.92117	2.80627	-0.105809	0.0776013
196	1.93205	2.85927	-0.0671397	0.105615
198	1.94205	2.91812	-0.0158372	0.133867
200	1.95162	2.98302	0.0463097	0.16198
202	1.96114	3.05396	0.117275	0.189655
204	1.97102	3.13068	0.194896	0.21667
206	1.98158	3.2127	0.276978	0.242877
208	1.99316	3.29936	0.361397	0.268192
210	2.00607	3.38979	0.446189	0.292588
212	2.02059	3.48296	0.529638	0.316082
214	2.03696	3.57775	0.610341	0.338726
216	2.0554	3.67294	0.687257	0.360601
218	2.0761	3.76728	0.759745	0.381813
220	2.0992	3.85956	0.827566	0.402489
222	2.12475	3.94861	0.890881	0.422781
224	2.1528	4.03339	0.950219	0.442866
226	2.18327	4.11299	1.00643	0.46296
228	2.21605	4.1867	1.06064	0.483317
230	2.25093	4.25404	1.11414	0.504242
232	2.28764	4.31475	1.16835	0.526093
234	2.32583	4.3688	1.22472	0.549284
236	2.36511	4.41643	1.28466	0.574288
238	2.40502	4.4581	1.34942	0.601629
240	2.4451	4.49446	1.4201	0.631872
242	2.48487	4.52637	1.49752	0.665612
244	2.52385	4.5548	1.58224	0.703452
246	2.56165	4.58082	1.6745	0.745982
248	2.59788	4.60555	1.77424	0.793757
250	2.63228	4.63006	1.88111	0.847266
252	2.66467	4.65541	1.99449	0.906916
254	2.69501	4.68251	2.11354	0.973004
256	2.72337	4.71211	2.23727	1.0457
258	2.74996	4.7448	2.3646	1.12504
260	2.77511	4.78094	2.49443	1.21092
262	2.79927	4.82064	2.62572	1.30309
264	2.82301	4.8638	2.75754	1.40118
266	2.84696	4.91007	2.88917	1.50474
268	2.87179	4.95891	3.02013	1.61319
270	2.89822	5.00959	3.15019	1.72597
272	2.92694	5.06125	3.27947	1.84245
274	2.95857	5.11294	3.40835	1.96209
276	2.99368	5.16364	3.53753	2.08439
278	3.03268	5.21239	3.66797	2.20898
280	3.07589	5.25824	3.80084	2.33562
282	3.12341	5.3004	3.93745	2.46424
284	3.1752	5.3382	4.07921	2.59494
286	3.23102	5.37119	4.2275	2.728
288	3.29044	5.39911	4.38363	2.86388
290	3.35289	5.42194	4.54873	3.00315
292	3.41761	5.43989	4.72369	3.14653
294	3.48374	5.45339	4.90906	3.29478
296	3.5503	5.46307	5.10504	3.44865
298	3.61628	5.4697	5.31139	3.60886
300	3.68062	5.47419	5.52744	3.77601
302	3.7423	5.47752	5.7521	3.95052
304	3.80035	5.48065	5.98384	4.13258
306	3.85387	5.48455	6.22075	4.32209
308	3.90209	5.49004	6.4606	4.51863
310	3.9444	5.49785	6.7009	4.72145
312	3.98031	5.50847	6.939	4.92943
314	4.00952	5.52221	7.17217	5.14112
316	4.03188	5.53911	7.3977	5.35476
318	4.0474	5.55898	7.61298	5.5683
320	4.05623	5.58136	7.81562	5.77951
322	4.05863	5.60558	8.00353	5.986
324	4.05496	5.63075	8.17494	6.18531
326	4.04565	5.65581	8.32852	6.37502
328	4.03116	5.67962	8.46337	6.55282
330	4.01194	5.70093	8.57903	6.7166
332	3.98844	5.71851	8.67551	6.86452
334	3.96105	5.7312	8.75323	6.99506
336	3.93011	5.73792	8.81299	7.10711
338	3.89587	5.73776	8.85589	7.19995
340	3.85851	5.73002	8.88329	7.27329
342	3.81813	5.71422	8.8967	7.32729
344	3.77475	5.69015	8.89773	7.36247
346	3.72834	5.65785	8.88795	7.3797
348	3.67882	5.61761	8.86885	7.38015
350	3.6261	5.56997	8.84177	7.3652
352	3.57008	5.51565	8.80782	7.33637
354	3.5107	5.45555	8.76783	7.29522
356	3.44792	5.39067	8.72235	7.24329
358	3.38178	5.32207	8.67161	7.18201
360	3.3124	5.25081	8.61555	7.11265
362	3.23999	5.17789	8.55382	7.03625
364	3.16485	5.10419	8.48586	6.95361
366	3.08735	5.03045	8.4109	6.86525
368	3.00796	4.95719	8.32808	6.77143
370	2.92721	4.88473	8.23647	6.67216
372	2.84569	4.81314	8.13518	6.56726
374	2.76399	4.74224	8.02343	6.45642
376	2.68271	4.67164	7.9006	6.33921
378	2.60244	4.60074	7.76627	6.21523
380	2.5237	4.52877	7.62032	6.08414
382	2.44695	4.45486	7.46293	5.94574
384	2.37255	4.37805	7.29458	5.80002
386	2.30077	4.29736	7.11608	5.64725
388	2.23176	4.21189	6.92856	5.48798
390	2.16554	4.12082	6.7334	5.32307
392	2.10205	4.02349	6.5322	5.15369
394	2.0411	3.91944	6.32676	4.98128
396	1.98244	3.80846	6.11897	4.80754
398	1.92572	3.69057	5.91078	4.63433
400	1.87059	3.5661	5.70408	4.46361
402	1.81664	3.43562	5.50071	4.29737
404	1.76349	3.29996	5.30233	4.1375
406	1.71078	3.16019	5.11039	3.98574
408	1.6582	3.01756	4.92612	3.84354
410	1.60553	2.87347	4.75046	3.71204
412	1.5526	2.7294	4.58405	3.59197
414	1.49936	2.58687	4.42725	3.4836
416	1.44583	2.44738	4.28013	3.38677
418	1.39214	2.31235	4.14251	3.30082
420	1.33848	2.18304	4.01398	3.2247
422	1.28512	2.06059	3.89394	3.15696
424	1.23238	1.94588	3.78166	3.09584
426	1.18061	1.83957	3.67631	3.03937
428	1.13016	1.74207	3.57701	2.98547
430	1.08138	1.65355	3.48289	2.93207
432	1.03458	1.57392	3.39313	2.87722
434	0.990033	1.50289	3.30697	2.81916
436	0.947935	1.43995	3.22375	2.75651
438	0.908422	1.38446	3.14293	2.68825
440	0.871555	1.33568	3.06409	2.61385
442	0.837318	1.29276	2.98694	2.53327
444	0.805629	1.25487	2.91128	2.44702
446	0.776348	1.2212	2.83702	2.35606
448	0.74929	1.19098	2.76416	2.26184
450	0.724244	1.16356	2.69273	2.16617
452	0.700985	1.1384	2.6228	2.07116
454	0.679299	1.11511	2.55447	1.97909
456	0.658996	1.09344	2.4878	1.89231
458	0.639924	1.0733	2.42286	1.81311
460	0.621982	1.05473	2.35969	1.74357
462	0.605129	1.03789	2.29827	1.68548
464	0.589385	1.02304	2.2386	1.64024
466	0.574828	1.0105	2.18062	1.60875
468	0.561593	1.00065	2.12431	1.59136
470	0.549857	0.993857	2.06964	1.58789
472	0.539827	0.990461	2.01662	1.59755
474	0.531721	0.990759	1.96532	1.61903
476	0.525755	0.994969	1.91587	1.65056
478	0.522118	1.00322	1.86849	1.68993
480	0.520961	1.01552	1.82347	1.73467
482	0.522376	1.0318	1.78122	1.7821
484	0.526385	1.05187	1.74221	1.82952
486	0.532933	1.07545	1.70696	1.87428
488	0.54188	1.10219	1.67605	1.91392
490	0.553006	1.13166	1.65009	1.94632
492	0.566014	1.16344	1.62963	1.96974
494	0.580539	1.19707	1.61519	1.98292
496	0.596166	1.23211	1.60719	1.98514
498	0.612442	1.26818	1.60591	1.97622
500	0.628899	1.30494	1.61146	1.95653
502	0.645072	1.34212	1.62377	1.92695
504	0.660522	1.37953	1.64252	1.88879
506	0.67485	1.41707	1.6672	1.84377
508	0.68772	1.4547	1.69707	1.79385
510	0.698863	1.49244	1.73115	1.74117
512	0.708092	1.53037	1.7683	1.68792
514	0.715304	1.56857	1.8072	1.63623
516	0.720477	1.60711	1.84646	1.58808
518	0.723667	1.64606	1.88458	1.54517
520	0.724995	1.68539	1.92011	1.50889
522	0.724638	1.72501	1.95162	1.48024
524	0.722806	1.76471	1.97783	1.45977
526	0.719731	1.80417	1.99763	1.44765
528	0.715646	1.84293	2.01012	1.44361
530	0.710765	1.88042	2.0147	1.44701
532	0.705275	1.91592	2.01103	1.45689
534	0.699317	1.94863	1.99911	1.47206
536	0.692979	1.97767	1.97926	1.49114
538	0.686297	2.0021	1.95207	1.51269
540	0.679248	2.02099	1.91844	1.53528
542	0.671764	2.03342	1.87948	1.55756
544	0.663732	2.03858	1.8365	1.57835
546	0.655017	2.03576	1.79093	1.59667
548	0.645471	2.02443	1.74426	1.61181
550	0.634956	2.00426	1.69795	1.62335
552	0.623359	1.97515	1.65342	1.63113
554	0.610612	1.93725	1.61191	1.63525
556	0.596708	1.89099	1.57449	1.63607
558	0.581713	1.83706	1.54196	1.63411
560	0.565776	1.77642	1.51487	1.63
562	0.549133	1.71024	1.49345	1.62448
564	0.532104	1.63989	1.47765	1.61822
566	0.515089	1.56693	1.4671	1.61188
568	0.498556	1.49297	1.4612	1.60597
570	0.483022	1.41971	1.45909	1.60084
572	0.469036	1.34882	1.45974	1.59664
574	0.457152	1.28188	1.462	1.59332
576	0.447905	1.22034	1.46467	1.59064
578	0.441786	1.16547	1.46653	1.58815
580	0.439215	1.11827	1.46644	1.58528
582	0.440519	1.07949	1.4634	1.58136
584	0.445913	1.04956	1.45655	1.57569
586	0.455486	1.02859	1.44529	1.56757
588	0.469189	1.01635	1.42926	1.55643
590	0.486834	1.01232	1.40833	1.54183
592	0.508093	1.0157	1.38269	1.52353
594	0.532514	1.02542	1.35275	1.50154
596	0.559527	1.04023	1.31916	1.47613
598	0.588471	1.05871	1.28278	1.44784
600	0.618612	1.0794	1.24461	1.41746
602	0.649173	1.10078	1.20574	1.386
604	0.679364	1.1214	1.16731	1.35462
606	0.708406	1.13992	1.13045	1.3246
608	0.735561	1.15515	1.0962	1.29721
610	0.760161	1.16613	1.06547	1.27365
612	0.781624	1.17215	1.03901	1.25499
614	0.799479	1.17274	1.01734	1.24201
616	0.813371	1.16777	1.00077	1.23519
618	0.823078	1.15735	0.989337	1.23465
620	0.828506	1.1419	0.982817	1.24005
622	0.829687	1.12204	0.980754	1.25063
624	0.826774	1.09862	0.982464	1.2652
626	0.820026	1.07265	0.987068	1.28217
628	0.809793	1.04523	0.993539	1.29961
630	0.796495	1.0175	1.00074	1.31534
632	0.780607	0.990583	1.00749	1.32702
634	0.762631	0.965515	1.01259	1.3323
636	0.743083	0.943201	1.01491	1.3289
638	0.722469	0.92436	1.01344	1.31478
640	0.701272	0.909484	1.00727	1.28826
642	0.679936	0.89881	0.995745	1.24813
644	0.658853	0.892305	0.978386	1.19374
646	0.638363	0.889659	0.954982	1.12506
648	0.618741	0.890298	0.925575	1.04276
650	0.600205	0.893404	0.890469	0.948184
652	0.582911	0.897951	0.850224	0.843337
654	0.566963	0.902746	0.805637	0.730819
656	0.552415	0.906485	0.757717	0.613732
658	0.539284	0.907811	0.707651	0.495557
660	0.527554	0.905374	0.656766	0.380005
662	0.517186	0.897892	0.606483	0.270852
664	0.508127	0.884216	0.558268	0.171763
666	0.500316	0.863378	0.513583	0.0861198
668	0.493689	0.834645	0.473836	0.0168494
670	0.488185	0.797554	0.440331	-0.033723
672	0.483749	0.751942	0.414224	-0.0640017
674	0.48033	0.697959	0.396479	-0.0732137
676	0.477885	0.636072	0.387833	-0.0614667
678	0.476374	0.56706	0.388766	-0.0297629
680	0.475762	0.491986	0.399481	0.020026
682	0.476012	0.412169	0.419888	0.0852289
684	0.477085	0.329142	0.449598	0.162484
686	0.478935	0.2446	0.487932	0.247882
688	0.48151	0.160346	0.533927	0.33714
690	0.484748	0.0782331	0.586367	0.425795
692	0.488575	0.000102926	0.643807	0.509407
694	0.492908	-0.0722718	0.704615	0.583766
696	0.497653	-0.137243	0.767018	0.645091
698	0.502709	-0.193336	0.829153	0.690207
700	0.507968	-0.239295	0.889125	0.716703
702	0.513319	-0.274114	0.945062	0.723043
704	0.518649	-0.297065	0.99518	0.708644
706	0.523849	-0.30771	1.03784	0.673911
708	0.528813	-0.305914	1.07159	0.620214
710	0.533444	-0.291832	1.09526	0.549834
712	0.53765	-0.265903	1.10792	0.465847
714	0.541353	-0.228829	1.10902	0.371985
716	0.544481	-0.181547	1.09833	0.272454
718	0.546973	-0.125196	1.07597	0.171738
720	0.548776	-0.0610857	1.04245	0.0743779
722	0.549846	0.00934729	0.998589	-0.0152435
724	0.55014	0.0845739	0.945534	-0.0931124
726	0.549622	0.163012	0.884701	-0.155778
728	0.548255	0.243065	0.817724	-0.200516
730	0.546001	0.323154	0.746391	-0.225463
732	0.542822	0.401748	0.672581	-0.2297
734	0.538673	0.477397	0.598188	-0.213297
736	0.533509	0.548749	0.525044	-0.177304
738	0.527279	0.614572	0.454851	-0.123699
740	0.519931	0.673773	0.389113	-0.0552863
742	0.511411	0.725407	0.329076	0.024447
744	0.501665	0.768685	0.275684	0.1115
746	0.490642	0.802987	0.229543	0.201561
748	0.478298	0.82786	0.190904	0.29022
750	0.464596	0.843024	0.159662	0.373188
752	0.449511	0.848372	0.135371	0.446507
754	0.433033	0.84397	0.117276	0.506747
756	0.415169	0.830054	0.10436	0.551173
758	0.395949	0.807028	0.0954065	0.577877
760	0.375424	0.775459	0.0890645	0.585874
762	0.353673	0.736069	0.08393	0.575143
764	0.330802	0.689728	0.0786231	0.546628
766	0.306948	0.63744	0.0718673	0.502187
768	0.282283	0.580332	0.0625624	0.444497
770	0.25701	0.519634	0.0498488	0.376919
772	0.23137	0.456661	0.0331578	0.30333
774	0.20564	0.392788	0.0122476	0.227927
776	0.180131	0.32942	-0.0127784	0.155021
778	0.155191	0.267971	-0.041474	0.0888246
780	0.131201	0.209822	-0.07307	0.0332399
782	0.108573	0.156296	-0.106513	-0.0083277
784	0.0877428	0.108622	-0.14052	-0.0331368
786	0.0691667	0.0679013	-0.173652	-0.0392418
788	0.0533117	0.0350762	-0.204386	-0.0255837
790	0.0406458	0.0109034	-0.231209	0.00796311
792	0.0316267	-0.00407075	-0.2527	0.0605893
794	0.0266875	-0.00952905	-0.267615	0.130598
796	0.0262224	-0.00539585	-0.274967	0.215491
798	0.0305707	0.00815776	-0.274083	0.312102
800	0.0399999	0.030716	-0.264659	0.416751

## Sheet: Fig4B
time	PFB: Cor, OFB: Cor	PFB: Inc, OFB: Cor	PFB: Cor, OFB: Inc	PFB: Inc, OFB: Inc
-200	0.319495	0.110704	0.518821	0.994598
-198	0.32846	0.118223	0.49734	0.963846
-196	0.335663	0.123607	0.471803	0.93003
-194	0.340483	0.126603	0.443753	0.892591
-192	0.342446	0.127212	0.414878	0.851183
-190	0.341252	0.125681	0.386904	0.80572
-188	0.336785	0.122494	0.361485	0.756394
-186	0.329115	0.118336	0.340108	0.703681
-184	0.31849	0.114049	0.324	0.648333
-182	0.305319	0.110585	0.314056	0.591343
-180	0.290149	0.10894	0.310797	0.533901
-178	0.273632	0.110091	0.314335	0.477335
-176	0.256486	0.11493	0.324374	0.423043
-174	0.239458	0.124205	0.340231	0.372417
-172	0.22328	0.138463	0.360882	0.326765
-170	0.208629	0.158003	0.385021	0.287239
-168	0.196091	0.18285	0.411141	0.254769
-166	0.186128	0.212732	0.437623	0.230008
-164	0.179054	0.24708	0.462828	0.213288
-162	0.175014	0.285045	0.485191	0.204602
-160	0.173984	0.325528	0.503311	0.203594
-158	0.175763	0.367225	0.516026	0.209572
-156	0.17999	0.408682	0.522474	0.221545
-154	0.186163	0.448366	0.52214	0.238265
-152	0.193664	0.484734	0.514874	0.258291
-150	0.201793	0.516307	0.5009	0.280064
-148	0.209809	0.541745	0.480787	0.301979
-146	0.216967	0.559906	0.455419	0.322472
-144	0.222562	0.569911	0.425932	0.340093
-142	0.225967	0.571181	0.393648	0.353582
-140	0.22667	0.563466	0.359991	0.361927
-138	0.2243	0.546859	0.32641	0.364413
-136	0.218653	0.52179	0.294291	0.360652
-134	0.209705	0.489002	0.26488	0.3506
-132	0.197613	0.449512	0.239214	0.334551
-130	0.182715	0.404561	0.218068	0.313117
-128	0.165508	0.35555	0.201913	0.28719
-126	0.146633	0.30397	0.190897	0.257891
-124	0.126835	0.251329	0.184843	0.226509
-122	0.106932	0.19908	0.183266	0.194434
-120	0.0877694	0.148551	0.185403	0.16308
-118	0.0701809	0.100888	0.19027	0.133821
-116	0.0549418	0.0570089	0.196712	0.107919
-114	0.0427303	0.017567	0.203481	0.0864653
-112	0.0340911	-0.0170631	0.209304	0.0703336
-110	0.0294061	-0.0467859	0.212955	0.0601424
-108	0.0288725	-0.0717686	0.213322	0.0562334
-106	0.0324909	-0.0924088	0.20947	0.0586633
-104	0.0400621	-0.109289	0.200684	0.0672109
-102	0.0511944	-0.123122	0.186507	0.0813957
-100	0.0653201	-0.134686	0.166757	0.100509
-98	0.0817208	-0.14476	0.14153	0.123651
-96	0.0995597	-0.154064	0.11119	0.149781
-94	0.11792	-0.163195	0.0763368	0.177761
-92	0.135844	-0.17258	0.0377728	0.206407
-90	0.152381	-0.182441	-0.00354869	0.234534
-88	0.166627	-0.192774	-0.0465771	0.260999
-86	0.17776	-0.203339	-0.0902223	0.284738
-84	0.185084	-0.213679	-0.133412	0.304788
-82	0.188048	-0.223147	-0.175144	0.32031
-80	0.186273	-0.230948	-0.214533	0.3306
-78	0.179559	-0.2362	-0.250848	0.335087
-76	0.167892	-0.237999	-0.283538	0.333333
-74	0.151435	-0.235488	-0.312246	0.325022
-72	0.130512	-0.227937	-0.336813	0.309948
-70	0.105589	-0.214805	-0.357267	0.287998
-68	0.0772475	-0.195806	-0.373801	0.259145
-66	0.0461461	-0.170956	-0.386753	0.22343
-64	0.0129914	-0.140607	-0.396565	0.180958
-62	-0.0214997	-0.10546	-0.403747	0.131898
-60	-0.0566323	-0.0665625	-0.408843	0.0764772
-58	-0.091765	-0.0252789	-0.412389	0.0149957
-56	-0.126334	0.016752	-0.414886	-0.0521669
-54	-0.159875	0.0576832	-0.416771	-0.124537
-52	-0.192032	0.0955386	-0.4184	-0.201532
-50	-0.222565	0.128303	-0.420037	-0.282447
-48	-0.25135	0.154022	-0.421854	-0.366444
-46	-0.278364	0.170897	-0.423936	-0.452546
-44	-0.303678	0.177385	-0.426293	-0.539638
-42	-0.327432	0.172283	-0.428885	-0.626478
-40	-0.349817	0.1548	-0.431638	-0.711714
-38	-0.371048	0.124614	-0.434469	-0.793913
-36	-0.39134	0.081903	-0.437316	-0.871602
-34	-0.410891	0.0273547	-0.440149	-0.943312
-32	-0.429859	-0.0378477	-0.442994	-1.00763
-30	-0.448347	-0.112066	-0.445939	-1.06326
-28	-0.4664	-0.193269	-0.44914	-1.10909
-26	-0.483997	-0.279116	-0.452817	-1.14423
-24	-0.501056	-0.367054	-0.457241	-1.16807
-22	-0.517444	-0.45443	-0.462721	-1.18035
-20	-0.53299	-0.538601	-0.469577	-1.18115
-18	-0.547504	-0.617059	-0.478121	-1.17094
-16	-0.560796	-0.687529	-0.488626	-1.15057
-14	-0.572698	-0.748076	-0.501301	-1.12126
-12	-0.583086	-0.797185	-0.51627	-1.08456
-10	-0.591899	-0.833818	-0.53355	-1.0423
-8	-0.599151	-0.857455	-0.553046	-0.99654
-6	-0.604945	-0.868106	-0.57454	-0.949473
-4	-0.609478	-0.866296	-0.597699	-0.903347
-2	-0.613031	-0.853026	-0.622084	-0.860369
0	-0.615972	-0.829712	-0.647177	-0.822617
2	-0.618732	-0.798106	-0.672397	-0.791946
4	-0.621785	-0.760198	-0.697141	-0.769909
6	-0.625629	-0.718111	-0.720812	-0.75769
8	-0.630752	-0.673995	-0.742859	-0.75605
10	-0.637602	-0.629918	-0.762802	-0.765295
12	-0.646563	-0.587764	-0.780268	-0.785268
14	-0.657925	-0.549154	-0.79501	-0.815359
16	-0.67186	-0.515368	-0.806921	-0.854538
18	-0.688408	-0.487306	-0.816038	-0.901411
20	-0.707468	-0.465454	-0.822539	-0.954289
22	-0.728794	-0.44989	-0.826728	-1.01128
24	-0.752003	-0.440302	-0.829008	-1.07038
26	-0.77659	-0.436037	-0.829854	-1.12957
28	-0.801954	-0.436158	-0.829777	-1.18693
30	-0.827425	-0.43953	-0.829281	-1.24073
32	-0.852302	-0.444906	-0.828829	-1.28951
34	-0.875889	-0.451018	-0.828804	-1.33215
36	-0.89754	-0.456678	-0.829481	-1.36792
38	-0.9167	-0.460857	-0.831005	-1.39653
40	-0.932935	-0.462769	-0.833381	-1.41809
42	-0.945972	-0.461926	-0.836471	-1.43317
44	-0.955721	-0.458186	-0.840015	-1.44266
46	-0.96229	-0.451765	-0.843647	-1.44781
48	-0.965993	-0.443245	-0.846939	-1.45009
50	-0.967346	-0.433539	-0.849442	-1.45113
52	-0.967052	-0.423854	-0.850738	-1.45262
54	-0.965974	-0.415618	-0.850497	-1.45621
56	-0.965105	-0.410407	-0.848526	-1.4634
58	-0.965523	-0.409852	-0.844823	-1.4755
60	-0.968342	-0.415545	-0.839611	-1.49348
62	-0.974667	-0.42894	-0.833366	-1.51798
64	-0.985535	-0.451268	-0.826833	-1.54924
66	-1.00187	-0.483452	-0.821016	-1.58708
68	-1.02443	-0.526045	-0.817152	-1.6309
70	-1.05376	-0.57918	-0.816669	-1.67974
72	-1.0902	-0.642549	-0.821124	-1.73227
74	-1.13379	-0.715392	-0.832125	-1.78689
76	-1.18433	-0.79652	-0.851239	-1.84178
78	-1.24134	-0.884359	-0.879893	-1.89502
80	-1.30407	-0.977	-0.919279	-1.94464
82	-1.37152	-1.07228	-0.970246	-1.98869
84	-1.44252	-1.16789	-1.03322	-2.0254
86	-1.51567	-1.26142	-1.10811	-2.05316
88	-1.5895	-1.3505	-1.19427	-2.07063
90	-1.66242	-1.4329	-1.29047	-2.07678
92	-1.73283	-1.50659	-1.39487	-2.0709
94	-1.79914	-1.56982	-1.50503	-2.05262
96	-1.85984	-1.62121	-1.61801	-2.02188
98	-1.91352	-1.65975	-1.73042	-1.97893
100	-1.95893	-1.68485	-1.83851	-1.92429
102	-1.99497	-1.69635	-1.93836	-1.85868
104	-2.02077	-1.69448	-2.02594	-1.78298
106	-2.03563	-1.67982	-2.09734	-1.69816
108	-2.0391	-1.65327	-2.1489	-1.60525
110	-2.03089	-1.61598	-2.17737	-1.50525
112	-2.01096	-1.56926	-2.18004	-1.39911
114	-1.9794	-1.51451	-2.1549	-1.28772
116	-1.93648	-1.45315	-2.10071	-1.17183
118	-1.88261	-1.38653	-2.01707	-1.05209
120	-1.8183	-1.31588	-1.90448	-0.929068
122	-1.74413	-1.24225	-1.76432	-0.803211
124	-1.66077	-1.16646	-1.5988	-0.674926
126	-1.56892	-1.08909	-1.41092	-0.54459
128	-1.4693	-1.01047	-1.20435	-0.412597
130	-1.36265	-0.930681	-0.983283	-0.279393
132	-1.24971	-0.849593	-0.752296	-0.145512
134	-1.13123	-0.766887	-0.516173	-0.0116047
136	-1.00794	-0.682113	-0.279731	0.121544
138	-0.880605	-0.59474	-0.0476477	0.25301
140	-0.749956	-0.504219	0.175709	0.381733
142	-0.616752	-0.41004	0.386425	0.506543
144	-0.481759	-0.311785	0.581165	0.626195
146	-0.345755	-0.209177	0.757271	0.739414
148	-0.209532	-0.10212	0.912824	0.844949
150	-0.0738937	0.00927783	1.04667	0.941645
152	0.0603499	0.124692	1.15843	1.0285
154	0.192392	0.243581	1.24845	1.10472
156	0.321437	0.365204	1.31772	1.16981
158	0.446717	0.488644	1.36781	1.22358
160	0.567506	0.612855	1.40075	1.2662
162	0.683134	0.736701	1.41891	1.29822
164	0.793004	0.859014	1.42483	1.32055
166	0.896607	0.978646	1.42115	1.33447
168	0.993533	1.09453	1.41049	1.34154
170	1.08348	1.20572	1.39528	1.3436
172	1.16628	1.31144	1.37775	1.34264
174	1.24184	1.41113	1.35981	1.34076
176	1.31024	1.50445	1.34307	1.34003
178	1.37161	1.5913	1.32876	1.34244
180	1.42623	1.67184	1.3178	1.34976
182	1.47443	1.74642	1.31079	1.36351
184	1.51661	1.81564	1.30809	1.38481
186	1.55325	1.88022	1.30986	1.4144
188	1.58483	1.94104	1.31614	1.45256
190	1.61184	1.99903	1.32692	1.4991
192	1.6348	2.05515	1.34221	1.55338
194	1.65417	2.11036	1.36209	1.61437
196	1.67042	2.16552	1.38675	1.68064
198	1.68395	2.22137	1.41653	1.75053
200	1.69514	2.27853	1.45191	1.82215
202	1.70433	2.33741	1.49352	1.89355
204	1.71182	2.39826	1.54208	1.9628
206	1.71788	2.46112	1.59838	2.02811
208	1.72278	2.52584	1.66318	2.08791
210	1.72675	2.59211	1.7372	2.14097
212	1.73007	2.65947	1.82099	2.18643
214	1.73299	2.72735	1.91487	2.2239
216	1.73583	2.79512	2.0189	2.25344
218	1.7389	2.86212	2.13279	2.27557
220	1.74256	2.9277	2.25589	2.29126
222	1.7472	2.99126	2.38717	2.30186
224	1.75323	3.05231	2.52522	2.30904
226	1.76109	3.1105	2.66832	2.31468
228	1.7712	3.1656	2.81444	2.32081
230	1.78397	3.2176	2.96138	2.32943
232	1.7998	3.26664	3.10683	2.34248
234	1.819	3.31306	3.24848	2.36166
236	1.84183	3.35735	3.38412	2.3884
238	1.86847	3.40017	3.51178	2.42376
240	1.89899	3.44232	3.62983	2.46835
242	1.93335	3.48468	3.73704	2.52236
244	1.97139	3.52819	3.83268	2.5855
246	2.01286	3.57383	3.91655	2.65704
248	2.05738	3.62255	3.98902	2.7359
250	2.1045	3.67524	4.05097	2.82065
252	2.15368	3.73269	4.10382	2.90965
254	2.20436	3.79557	4.14941	3.00114
256	2.25593	3.8644	4.1899	3.09335
258	2.30781	3.93948	4.22769	3.18462
260	2.35945	4.02094	4.26528	3.27347
262	2.41038	4.1087	4.30512	3.35876
264	2.46021	4.20244	4.34949	3.4397
266	2.50866	4.30165	4.40036	3.51596
268	2.55562	4.40563	4.4593	3.58769
270	2.60108	4.51349	4.52739	3.65551
272	2.64518	4.62417	4.60515	3.72048
274	2.68822	4.7365	4.69251	3.78413
276	2.73059	4.84922	4.78885	3.84829
278	2.7728	4.96099	4.893	3.91506
280	2.81543	5.07048	5.00334	3.98672
282	2.8591	5.17635	5.11791	4.06556
284	2.90443	5.27733	5.2345	4.15383
286	2.952	5.37224	5.35084	4.25359
288	3.00235	5.46004	5.46471	4.3666
290	3.05588	5.53984	5.5741	4.49429
292	3.11288	5.61095	5.67735	4.6376
294	3.17347	5.67288	5.77329	4.79704
296	3.23759	5.72539	5.8613	4.97257
298	3.305	5.76843	5.94138	5.16367
300	3.37528	5.80222	6.0142	5.36933
302	3.44782	5.8272	6.08105	5.58814
304	3.52185	5.84402	6.14383	5.81831
306	3.59646	5.8535	6.20491	6.05778
308	3.67062	5.85664	6.26705	6.30431
310	3.74324	5.85454	6.33322	6.55556
312	3.81317	5.84839	6.40644	6.8092
314	3.8793	5.83938	6.4896	7.06299
316	3.94051	5.82869	6.58527	7.31486
318	3.99579	5.81742	6.69555	7.56293
320	4.04422	5.80654	6.82188	7.80562
322	4.08501	5.79683	6.96495	8.04159
324	4.11755	5.78886	7.12459	8.26979
326	4.14138	5.78296	7.29974	8.48942
328	4.15621	5.77916	7.4884	8.6999
330	4.16192	5.7772	7.68774	8.90082
332	4.15858	5.77655	7.89414	9.09184
334	4.1464	5.77637	8.10332	9.2727
336	4.12572	5.77557	8.31051	9.44307
338	4.09699	5.77286	8.51066	9.60256
340	4.06078	5.76675	8.69861	9.75064
342	4.01768	5.75566	8.86935	9.88659
344	3.96836	5.73796	9.01818	10.0095
346	3.91349	5.71202	9.14095	10.1183
348	3.85374	5.67636	9.23424	10.2118
350	3.78975	5.62962	9.29546	10.2886
352	3.72215	5.57071	9.32299	10.3471
354	3.65153	5.49883	9.31624	10.3861
356	3.57839	5.4135	9.27563	10.4041
358	3.50323	5.31467	9.20258	10.4
360	3.42648	5.20265	9.09942	10.3729
362	3.3485	5.07816	8.96928	10.3222
364	3.26965	4.94232	8.8159	10.2477
366	3.1902	4.79659	8.64348	10.1497
368	3.11041	4.64273	8.45648	10.0291
370	3.0305	4.48277	8.25938	9.88711
372	2.95066	4.31887	8.05652	9.72555
374	2.87102	4.1533	7.85189	9.54667
376	2.7917	3.98833	7.64899	9.35309
378	2.71276	3.82612	7.45068	9.14773
380	2.63422	3.66869	7.2591	8.93373
382	2.55606	3.51778	7.07561	8.7143
384	2.4782	3.37482	6.90079	8.49261
386	2.4005	3.24091	6.73448	8.27169
388	2.32276	3.11671	6.57585	8.05429
390	2.24474	3.00249	6.42349	7.84275
392	2.16615	2.89812	6.27559	7.639
394	2.08663	2.80307	6.13004	7.44439
396	2.00582	2.71649	5.98463	7.25973
398	1.92336	2.63723	5.83721	7.08523
400	1.83886	2.56392	5.68581	6.92054
402	1.75199	2.49508	5.52885	6.76481
404	1.66246	2.42916	5.36518	6.6167
406	1.57007	2.36463	5.19419	6.47455
408	1.47469	2.30009	5.01589	6.33642
410	1.37634	2.23431	4.83087	6.20026
412	1.27517	2.16633	4.64029	6.064
414	1.17146	2.09546	4.44586	5.9257
416	1.06566	2.02132	4.24971	5.78366
418	0.958377	1.94391	4.05428	5.63649
420	0.850353	1.86351	3.86221	5.48326
422	0.742465	1.78074	3.6762	5.32348
424	0.635698	1.69647	3.49885	5.15719
426	0.531119	1.61181	3.33254	4.98495
428	0.429845	1.52801	3.17933	4.80782
430	0.333001	1.44642	3.04081	4.62728
432	0.241686	1.36839	2.91808	4.44522
434	0.156934	1.29525	2.81167	4.26379
436	0.0796691	1.2282	2.72155	4.08531
438	0.0106785	1.1683	2.64713	3.91218
440	-0.0494223	1.11638	2.58733	3.74673
442	-0.100212	1.07305	2.54062	3.59113
444	-0.141481	1.03869	2.50515	3.44727
446	-0.173236	1.01343	2.47882	3.31668
448	-0.195704	0.997154	2.45943	3.20047
450	-0.209319	0.989589	2.44478	3.09924
452	-0.214706	0.990284	2.43279	3.01313
454	-0.212654	0.998687	2.4216	2.94176
456	-0.204086	1.01419	2.40965	2.88427
458	-0.190022	1.03616	2.39572	2.83942
460	-0.171539	1.06404	2.37903	2.80559
462	-0.14973	1.09731	2.35918	2.78092
464	-0.125666	1.13558	2.33618	2.7634
466	-0.100354	1.17858	2.3104	2.75093
468	-0.0747084	1.22617	2.28253	2.74149
470	-0.0495194	1.27832	2.25346	2.73318
472	-0.0254322	1.33509	2.22427	2.72435
474	-0.00293291	1.39661	2.19605	2.71364
476	0.0176584	1.46298	2.16989	2.70003
478	0.0361873	1.5343	2.14676	2.68292
480	0.0526562	1.61056	2.12745	2.66208
482	0.0672108	1.69158	2.11249	2.63768
484	0.0801199	1.777	2.10214	2.61024
486	0.0917517	1.86621	2.09638	2.58058
488	0.102546	1.95835	2.09488	2.54976
490	0.112989	2.05227	2.09705	2.519
492	0.123579	2.14656	2.10208	2.48959
494	0.134809	2.23957	2.10898	2.46282
496	0.147133	2.32947	2.11669	2.43986
498	0.160951	2.41428	2.12411	2.42173
500	0.176588	2.49198	2.1302	2.40921
502	0.194288	2.56056	2.13405	2.40277
504	0.214197	2.61815	2.13493	2.40258
506	0.236369	2.6631	2.13237	2.40845
508	0.260759	2.69406	2.12617	2.41985
510	0.287234	2.71008	2.11641	2.43596
512	0.315575	2.71066	2.10348	2.45563
514	0.345493	2.69584	2.08804	2.47751
516	0.376633	2.66617	2.07095	2.50008
518	0.408594	2.62275	2.05329	2.52172
520	0.440935	2.5672	2.0362	2.54078
522	0.473194	2.50162	2.02091	2.55567
524	0.504895	2.42849	2.00857	2.56493
526	0.535559	2.35061	2.00023	2.56728
528	0.564718	2.27096	1.99676	2.5617
530	0.591922	2.19259	1.99878	2.54743
532	0.616746	2.11849	2.00663	2.52407
534	0.638803	2.05143	2.02035	2.4915
536	0.657745	1.99391	2.03964	2.44997
538	0.673276	1.94793	2.06393	2.40001
540	0.685157	1.91501	2.09232	2.34246
542	0.693215	1.89606	2.1237	2.27839
544	0.697346	1.89132	2.15677	2.20906
546	0.697527	1.90042	2.19013	2.13588
548	0.693821	1.92229	2.22233	2.06034
550	0.686378	1.95533	2.25194	1.98394
552	0.675446	1.99737	2.27765	1.90817
554	0.661366	2.04584	2.29832	1.83442
556	0.644571	2.09788	2.313	1.76396
558	0.625587	2.15045	2.32103	1.69789
560	0.605018	2.20049	2.32203	1.63712
562	0.583538	2.24506	2.31591	1.58237
564	0.561876	2.28148	2.30286	1.53411
566	0.540791	2.30745	2.28333	1.49264
568	0.521055	2.32113	2.25799	1.45804
570	0.503426	2.32128	2.2277	1.4302
572	0.488619	2.30725	2.19342	1.40886
574	0.477281	2.27904	2.15618	1.39363
576	0.469964	2.23728	2.11701	1.38401
578	0.467097	2.18321	2.07689	1.37944
580	0.468968	2.11859	2.03669	1.37928
582	0.475709	2.04562	1.99714	1.38289
584	0.48728	1.96682	1.95881	1.38963
586	0.503466	1.88496	1.92207	1.39887
588	0.523884	1.80285	1.88715	1.41
590	0.54799	1.72326	1.85407	1.42244
592	0.575096	1.64878	1.82272	1.43567
594	0.604399	1.58171	1.79288	1.44918
596	0.635007	1.52396	1.76427	1.46251
598	0.66598	1.47697	1.73656	1.47522
600	0.696364	1.44167	1.70944	1.4869
602	0.725233	1.41843	1.68264	1.49715
604	0.751731	1.4071	1.65598	1.50557
606	0.775104	1.40699	1.62938	1.51179
608	0.79474	1.41696	1.60287	1.51544
610	0.81019	1.43547	1.57662	1.51615
612	0.82119	1.4607	1.55089	1.51358
614	0.827672	1.49059	1.52602	1.5074
616	0.829765	1.523	1.50242	1.49734
618	0.827785	1.55579	1.48051	1.48316
620	0.822225	1.5869	1.46072	1.46471
622	0.813719	1.61451	1.44338	1.44189
624	0.80302	1.63701	1.42873	1.41472
626	0.790954	1.65316	1.41691	1.38333
628	0.778383	1.66207	1.40785	1.34797
630	0.766161	1.66322	1.40135	1.30902
632	0.755092	1.6565	1.39701	1.26699
634	0.745891	1.64212	1.3943	1.2225
636	0.739146	1.62066	1.39251	1.17633
638	0.735298	1.59294	1.39087	1.12933
640	0.734617	1.55999	1.38854	1.08246
642	0.737192	1.52299	1.38467	1.0367
644	0.742932	1.48319	1.37848	0.99311
646	0.751578	1.44183	1.36929	0.952707
648	0.762714	1.4001	1.35662	0.916478
650	0.7758	1.35908	1.34017	0.885328
652	0.790203	1.31968	1.3199	0.860042
654	0.80523	1.28262	1.29607	0.841248
656	0.820172	1.24843	1.26917	0.829388
658	0.834342	1.21741	1.24	0.824684
660	0.847111	1.1897	1.20958	0.827125
662	0.857945	1.16525	1.17913	0.836448
664	0.866426	1.14386	1.14998	0.852135
666	0.872281	1.12525	1.12357	0.873418
668	0.875384	1.10905	1.10128	0.899298
670	0.875766	1.0949	1.08442	0.928566
672	0.873604	1.08245	1.0741	0.95984
674	0.869207	1.0714	1.0712	0.99161
676	0.862993	1.06156	1.07627	1.02229
678	0.855463	1.0528	1.08949	1.05026
680	0.847162	1.04514	1.11064	1.07395
682	0.838649	1.03869	1.13911	1.09191
684	0.830457	1.03367	1.17386	1.10281
686	0.823061	1.03039	1.21349	1.10558
688	0.816847	1.02921	1.25631	1.09939
690	0.812091	1.03049	1.30036	1.08375
692	0.808934	1.03463	1.34352	1.0585
694	0.807382	1.04195	1.38362	1.02385
696	0.807297	1.0527	1.41853	0.980368
698	0.808411	1.06703	1.44626	0.928997
700	0.810339	1.08498	1.46506	0.871004
702	0.812606	1.10641	1.4735	0.80795
704	0.81467	1.13106	1.47056	0.741636
706	0.815962	1.15851	1.45567	0.67404
708	0.81592	1.18821	1.42872	0.607236
710	0.81402	1.21948	1.39012	0.543317
712	0.809818	1.25156	1.34074	0.484308
714	0.802973	1.2836	1.28186	0.432084
716	0.793275	1.31474	1.21515	0.388287
718	0.780662	1.34412	1.14257	0.354254
720	0.76523	1.37092	1.06626	0.330956
722	0.74723	1.39438	0.988478	0.318953
724	0.727066	1.41385	0.911446	0.318361
726	0.705276	1.42881	0.837285	0.328845
728	0.682508	1.43885	0.767901	0.349623
730	0.659491	1.44372	0.704912	0.379499
732	0.637006	1.44334	0.649574	0.416908
734	0.615839	1.43774	0.602744	0.459984
736	0.596757	1.42711	0.564848	0.506637
738	0.580459	1.41173	0.535886	0.554647
740	0.567553	1.392	0.51545	0.601761
742	0.558521	1.36839	0.50277	0.645796
744	0.553703	1.3414	0.496769	0.684736
746	0.553276	1.31159	0.496143	0.716828
748	0.557251	1.27951	0.499438	0.740661
750	0.565473	1.24571	0.505143	0.755233
752	0.577627	1.21069	0.511774	0.76
754	0.593261	1.17496	0.51796	0.754897
756	0.611798	1.13896	0.522508	0.740346
758	0.632573	1.10311	0.524466	0.717233
760	0.654857	1.06777	0.523161	0.686866
762	0.677891	1.03332	0.518222	0.65091
764	0.70092	1.00006	0.50958	0.611304
766	0.723222	0.968313	0.497455	0.570167
768	0.744136	0.938394	0.482317	0.529691
770	0.763088	0.910612	0.464842	0.492034
772	0.779606	0.885286	0.445845	0.459206
774	0.793336	0.862741	0.426222	0.432974
776	0.804047	0.84331	0.406869	0.414768
778	0.811629	0.827321	0.388622	0.405606
780	0.816095	0.815095	0.37219	0.406048
782	0.817561	0.806927	0.358107	0.416159
784	0.816238	0.803074	0.346688	0.435508
786	0.812409	0.803736	0.338012	0.463185
788	0.806414	0.809041	0.331911	0.49785
790	0.798624	0.819023	0.327987	0.537794
792	0.78942	0.833617	0.325634	0.581028
794	0.779179	0.852636	0.324086	0.625378
796	0.76825	0.875774	0.322467	0.668597
798	0.756942	0.902593	0.319856	0.708474
800	0.745517	0.932536	0.315351	0.742943

## Sheet: Fig56
FRN	P3	OFB	PFB	GAR	SCR	ExpCond	Participant	Position
0.336267	1.289	correct	correct	0.968635	1.124	joint	1	0.5
7.66912	-6.92578	correct	correct	1.53983	1.124	joint	1	0.5
0.89177	-3.62492	correct	incorrect	-0.0309566	1.124	joint	1	0.5
-2.77611	-8.70785	correct	correct	-0.245155	1.124	joint	1	0.5
1.53487	2.18585	correct	correct	0.825836	1.124	joint	1	0.5
-2.00532	14.8374	incorrect	correct	-0.887749	0.460805	joint	1	0.5
6.02299	0.263584	correct	correct	1.32563	1.124	joint	1	0.5
6.51077	4.93826	correct	correct	0.683037	1.124	joint	1	0.5
-0.0702339	3.60489	correct	correct	-0.530752	1.124	joint	1	0.5
2.90206	-0.12348	correct	correct	-0.887749	1.124	joint	1	0.5
1.45102	7.61934	correct	correct	-0.887749	0.260388	joint	1	0.5
3.29297	0.94567	correct	correct	0.683037	1.124	joint	1	0.5
2.96367	16.324	incorrect	correct	-1.24475	-1.42675	joint	1	0.5
0.0663124	2.6834	correct	correct	-1.74454	1.124	joint	1	0.5
3.28003	1.08844	correct	incorrect	1.61123	1.124	joint	1	0.5
2.03506	11.4005	incorrect	correct	0.683037	0.242169	joint	1	0.5
9.64135	10.8801	correct	correct	-0.602152	-1.02956	joint	1	0.5
-0.527789	-0.253045	correct	correct	0.825836	1.124	joint	1	0.5
-6.45469	-5.86855	correct	incorrect	-0.316554	1.124	joint	1	0.5
-3.53525	6.34595	correct	correct	0.32604	1.124	joint	1	0.5
2.75363	0.345487	correct	correct	0.754437	1.124	joint	1	0.5
2.29594	-4.17059	correct	incorrect	-0.602152	1.124	joint	1	0.5
-0.26475	3.11338	correct	correct	0.111842	1.124	joint	1	0.5
-5.37958	-1.11876	correct	correct	0.468839	1.124	joint	1	0.5
7.35872	-0.503186	correct	correct	1.68263	1.124	joint	1	0.5
-1.132	7.9083	correct	correct	0.254641	-1.18261	joint	1	0.5
2.91273	17.2005	incorrect	incorrect	-0.887749	-0.15502	joint	1	0.5
2.46713	-0.577319	correct	incorrect	1.18283	1.124	joint	1	0.5
5.44104	4.66072	correct	correct	-1.74454	1.124	joint	1	0.5
-5.48608	-5.50132	correct	correct	-0.173755	1.124	joint	1	0.5
1.32208	5.12057	correct	correct	1.32563	1.124	joint	1	0.5
1.17839	4.69073	correct	correct	-1.31615	1.124	joint	1	0.5
2.64128	3.60486	correct	correct	-0.245155	1.124	joint	1	0.5
6.77306	17.7533	incorrect	incorrect	-1.24475	1.124	joint	1	0.5
5.34762	5.89094	correct	correct	-1.24475	1.124	joint	1	0.5
3.14588	6.31118	correct	correct	0.611638	1.124	joint	1	0.5
3.91353	4.62199	correct	correct	0.32604	1.124	joint	1	0.5
6.19632	2.02248	correct	correct	0.0404428	1.124	joint	1	-0.5
-0.48796	-0.477729	correct	correct	-0.316554	1.124	joint	1	-0.5
1.35059	-6.25339	correct	correct	-1.45894	1.124	joint	1	-0.5
2.86223	2.21741	correct	correct	-0.173755	1.124	joint	1	-0.5
-8.27586	-4.64353	correct	incorrect	-0.74495	1.124	joint	1	-0.5
2.8666	0.535959	correct	correct	0.254641	1.124	joint	1	-0.5
2.86652	9.65674	correct	correct	0.183242	1.124	joint	1	-0.5
6.21527	7.08309	correct	correct	-0.387954	1.124	joint	1	-0.5
4.31975	8.5579	correct	correct	-0.102356	1.124	joint	1	-0.5
6.20201	13.5517	correct	incorrect	0.254641	1.124	joint	1	-0.5
-0.409019	11.6896	incorrect	correct	-0.887749	-0.147732	joint	1	-0.5
-0.826825	0.0873494	correct	correct	0.468839	1.124	joint	1	-0.5
-0.201686	21.3806	incorrect	incorrect	-1.45894	-1.42675	joint	1	-0.5
-4.68541	-2.35986	correct	correct	0.0404428	1.124	joint	1	-0.5
1.55445	3.08509	correct	correct	0.183242	1.124	joint	1	-0.5
3.74707	4.13219	correct	incorrect	0.32604	-0.147732	joint	1	-0.5
-0.0658297	7.45821	correct	correct	-0.102356	-1.42675	joint	1	-0.5
-0.460608	-18.4579	correct	incorrect	-0.173755	1.124	joint	1	-0.5
-0.890979	5.61983	correct	correct	-0.74495	-0.15502	joint	1	-0.5
-1.92076	0.0819049	correct	correct	-1.60174	1.124	joint	1	-0.5
-5.56886	14.5836	incorrect	incorrect	-1.60174	-1.42675	joint	1	-0.5
2.38933	7.37676	correct	correct	-1.17335	1.124	joint	1	-0.5
6.04217	4.37713	correct	correct	1.11143	1.124	joint	1	-0.5
3.83781	1.31502	correct	correct	1.61123	1.124	joint	1	-0.5
2.09972	-0.177015	correct	correct	-0.387954	1.124	joint	1	-0.5
0.0598983	-0.716614	correct	correct	0.754437	1.124	joint	1	-0.5
-2.52128	10.6617	incorrect	correct	0.754437	-1.42675	joint	1	-0.5
6.01171	9.72158	correct	correct	1.18283	1.124	joint	1	-0.5
1.3473	8.88825	correct	incorrect	0.39744	1.124	joint	1	-0.5
0.953712	2.58399	correct	correct	-0.316554	1.124	joint	1	-0.5
-0.00940919	19.0295	incorrect	incorrect	-1.10195	1.124	joint	1	-0.5
3.83824	7.55376	correct	correct	-0.459353	-0.133156	joint	1	-0.5
-2.52534	6.5075	correct	correct	1.11143	1.124	joint	1	-0.5
7.1678	16.9066	correct	correct	0.611638	-1.42675	joint	1	-0.5
1.73009	1.96274	correct	incorrect	-1.24475	1.124	joint	1	-0.5
0.544468	11.0512	correct	correct	-1.10195	-1.42675	joint	1	-0.5
1.12734	6.92566	incorrect	incorrect	-1.17335	-1.42675	joint	1	-0.5
-0.807291	-0.847952	correct	correct	1.25423	1.124	joint	1	-0.5
1.23829	1.65434	correct	correct	1.53983	1.124	individual	1	0.5
4.47638	4.76006	correct	correct	1.53983	1.124	individual	1	0.5
-1.98888	3.65487	correct	correct	-1.24475	-1.07694	individual	1	0.5
-2.30775	2.37785	correct	correct	0.897235	1.124	individual	1	0.5
-0.370627	3.81519	correct	correct	1.32563	1.124	individual	1	0.5
5.4727	15.2301	correct	correct	-0.245155	-1.42675	individual	1	0.5
3.90805	3.70397	correct	correct	0.39744	1.124	individual	1	0.5
1.07561	5.40121	correct	correct	-1.67314	1.124	individual	1	0.5
0.25715	-2.69299	correct	correct	1.04003	1.124	individual	1	0.5
-5.11211	3.65136	incorrect	incorrect	-1.24475	-1.42675	individual	1	0.5
8.29627	5.46496	correct	incorrect	-0.673551	1.124	individual	1	0.5
2.64441	4.0252	correct	correct	-1.88734	1.124	individual	1	0.5
-6.36513	4.79153	correct	correct	-1.17335	1.124	individual	1	0.5
5.73861	4.81342	correct	incorrect	-1.17335	1.124	individual	1	0.5
-2.27858	-3.6841	correct	incorrect	-1.17335	1.124	individual	1	0.5
-0.18227	7.148	correct	correct	-1.88734	-1.42675	individual	1	0.5
10.6605	3.15693	correct	correct	1.39703	1.124	individual	1	0.5
-2.60814	0.593849	correct	correct	-1.53034	1.124	individual	1	0.5
0.694064	1.76399	correct	incorrect	1.32563	1.124	individual	1	0.5
-3.23812	-4.82958	correct	correct	0.32604	1.124	individual	1	0.5
-1.09973	0.44354	correct	incorrect	-0.387954	1.124	individual	1	0.5
-2.14853	0.0282243	correct	correct	0.683037	1.124	individual	1	0.5
6.59299	5.20121	correct	correct	-1.88734	-0.47933	individual	1	0.5
2.93833	0.0670449	incorrect	incorrect	-0.102356	1.124	individual	1	0.5
4.37349	2.58519	correct	incorrect	-0.173755	1.124	individual	1	0.5
5.86369	8.90285	correct	correct	-0.602152	1.124	individual	1	0.5
-1.15008	-2.32396	correct	correct	0.897235	1.124	individual	1	0.5
6.94803	5.19811	correct	correct	-0.102356	1.124	individual	1	0.5
0.663653	6.39797	correct	incorrect	-1.81594	0.194798	individual	1	0.5
-1.12774	3.97252	correct	incorrect	-1.10195	1.124	individual	1	0.5
0.794157	1.96183	correct	correct	1.39703	1.124	individual	1	0.5
-0.976829	3.3577	correct	correct	1.25423	1.124	individual	1	0.5
10.262	8.92027	correct	correct	-0.387954	1.124	individual	1	0.5
5.65669	5.5208	correct	incorrect	0.540238	0.59563	individual	1	0.5
-3.28073	-3.59203	correct	correct	-0.245155	1.124	individual	1	0.5
6.30906	4.75664	correct	correct	0.254641	1.124	individual	1	0.5
7.50098	3.95949	correct	correct	-0.74495	1.124	individual	1	0.5
-1.90265	2.25672	correct	correct	0.32604	1.124	individual	1	-0.5
3.46872	5.49104	correct	correct	1.53983	1.124	individual	1	-0.5
5.38187	5.06389	correct	correct	0.183242	1.00375	individual	1	-0.5
-0.637353	10.2241	incorrect	incorrect	-1.45894	-0.971261	individual	1	-0.5
0.248252	0.963802	correct	correct	-0.673551	1.124	individual	1	-0.5
2.35136	5.47508	correct	incorrect	0.611638	-0.15502	individual	1	-0.5
6.69887	6.50265	correct	correct	0.32604	1.11671	individual	1	-0.5
-5.85879	-8.43601	correct	correct	1.11143	1.124	individual	1	-0.5
11.2097	9.37233	correct	incorrect	0.254641	0.763251	individual	1	-0.5
3.31859	8.94129	correct	correct	0.111842	1.124	individual	1	-0.5
3.22208	-7.72344	correct	correct	0.611638	1.124	individual	1	-0.5
1.05737	5.26518	correct	correct	-1.31615	1.124	individual	1	-0.5
2.12777	11.3872	correct	correct	0.32604	-0.147732	individual	1	-0.5
-0.704557	-5.08609	correct	correct	-1.45894	0.555547	individual	1	-0.5
10.2958	3.62744	correct	correct	1.68263	1.124	individual	1	-0.5
-0.191742	-0.614018	correct	correct	1.25423	1.124	individual	1	-0.5
-0.732631	0.0846814	correct	incorrect	-0.459353	1.124	individual	1	-0.5
5.33678	2.91926	correct	correct	0.39744	1.124	individual	1	-0.5
4.89327	0.210918	correct	correct	1.61123	1.10578	individual	1	-0.5
3.6453	6.84183	correct	correct	1.04003	1.124	individual	1	-0.5
1.97052	3.13849	correct	incorrect	-1.24475	1.124	individual	1	-0.5
1.99197	-1.07536	correct	correct	0.968635	1.124	individual	1	-0.5
-3.747	-2.48157	correct	correct	0.39744	1.124	individual	1	-0.5
-1.32061	3.26906	correct	correct	0.183242	0.231237	individual	1	-0.5
4.71823	1.71354	correct	correct	1.46843	1.124	individual	1	-0.5
0.0329909	4.56918	correct	correct	1.18283	1.124	individual	1	-0.5
2.69402	-2.31974	correct	correct	1.53983	1.124	individual	1	-0.5
-7.85268	-6.98107	correct	correct	0.897235	1.124	individual	1	-0.5
1.31112	7.99083	correct	correct	-0.602152	1.124	individual	1	-0.5
-0.676883	16.979	incorrect	incorrect	-1.17335	-0.133156	individual	1	-0.5
-3.44811	6.11726	correct	correct	-1.81594	-1.18261	individual	1	-0.5
3.47501	10.1347	correct	incorrect	0.32604	1.124	individual	1	-0.5
3.85516	8.67775	correct	correct	-0.602152	-1.42675	individual	1	-0.5
4.86352	9.47288	correct	correct	1.46843	1.124	individual	1	-0.5
0.498535	-3.20293	correct	correct	0.968635	1.124	individual	1	-0.5
4.48487	3.15548	correct	correct	0.39744	1.124	individual	1	-0.5
3.44042	10.415	correct	correct	1.04003	1.124	individual	1	-0.5
1.45057	-0.102747	correct	correct	-0.959149	1.124	individual	1	-0.5
4.90656	6.63145	correct	correct	0.0404428	1.124	joint	2	0.5
0.689925	5.46859	correct	correct	-0.316554	-0.59958	joint	2	0.5
11.6269	11.8588	correct	correct	-0.173755	-1.42675	joint	2	0.5
-5.8363	4.78884	incorrect	correct	-0.74495	-1.42311	joint	2	0.5
-3.19351	0.635292	correct	correct	0.254641	-1.42675	joint	2	0.5
0.610943	-6.38955	correct	correct	0.183242	1.124	joint	2	0.5
1.6369	-5.13268	correct	correct	-0.387954	1.124	joint	2	0.5
2.70987	4.3289	correct	correct	-0.102356	-1.42675	joint	2	0.5
1.77906	21.5184	incorrect	correct	0.254641	-1.42675	joint	2	0.5
-0.388957	2.90987	correct	correct	0.468839	1.124	joint	2	0.5
-11.4347	4.64021	incorrect	incorrect	-1.45894	-1.42675	joint	2	0.5
-4.81914	2.20445	correct	correct	0.0404428	-1.42675	joint	2	0.5
1.73804	12.426	correct	correct	0.183242	-0.872875	joint	2	0.5
0.230344	5.91856	incorrect	correct	0.32604	-1.41947	joint	2	0.5
-3.18769	-13.0139	correct	correct	-0.102356	-1.42675	joint	2	0.5
-1.32799	17.2832	incorrect	correct	-0.173755	-1.42675	joint	2	0.5
2.08671	-4.48597	correct	correct	-0.74495	-1.42675	joint	2	0.5
-1.82944	-5.98199	correct	correct	-1.60174	1.124	joint	2	0.5
0.0332699	0.898975	incorrect	incorrect	-1.60174	-1.42675	joint	2	0.5
3.23012	0.833412	correct	correct	-1.17335	1.124	joint	2	0.5
-5.8834	-4.91557	correct	correct	1.11143	1.124	joint	2	0.5
0.644445	4.36317	correct	correct	1.61123	1.124	joint	2	0.5
1.65025	3.11581	correct	correct	-0.387954	1.124	joint	2	0.5
6.97622	8.008	correct	correct	0.754437	1.124	joint	2	0.5
-6.60199	-9.30992	correct	correct	1.18283	1.124	joint	2	0.5
1.82617	-7.10923	incorrect	correct	0.39744	-1.42675	joint	2	0.5
-12.5084	-2.03724	correct	correct	-0.316554	1.124	joint	2	0.5
-0.218587	5.01113	incorrect	incorrect	-1.10195	0.417078	joint	2	0.5
5.21848	15.3796	correct	correct	-0.459353	-1.42675	joint	2	0.5
3.38274	2.04879	correct	correct	1.11143	1.124	joint	2	0.5
10.3599	21.134	correct	incorrect	-0.459353	-1.42675	joint	2	0.5
2.40605	2.31582	correct	correct	0.611638	-1.42675	joint	2	0.5
-2.79142	5.46849	incorrect	correct	-1.24475	-1.42675	joint	2	0.5
1.31947	-1.39373	correct	correct	-1.10195	-1.42675	joint	2	0.5
-9.71063	17.3884	incorrect	incorrect	-1.17335	-1.42675	joint	2	0.5
-11.6389	-14.4244	correct	correct	1.25423	1.124	joint	2	0.5
-3.30522	-10.301	incorrect	correct	-0.0309566	-1.42675	joint	2	-0.5
11.7752	11.1046	correct	correct	0.683037	-0.679747	joint	2	-0.5
7.77258	-0.307705	correct	correct	-0.530752	1.124	joint	2	-0.5
15.6196	27.8121	correct	correct	-0.887749	-0.825504	joint	2	-0.5
2.841	-10.7503	correct	correct	0.683037	0.435297	joint	2	-0.5
17.3029	17.9763	correct	incorrect	-1.24475	-0.945754	joint	2	-0.5
7.376	-4.01952	correct	correct	-1.74454	-0.694322	joint	2	-0.5
18.4476	10.3307	correct	incorrect	0.683037	1.124	joint	2	-0.5
-9.50021	11.5443	correct	correct	-0.602152	-0.799996	joint	2	-0.5
-2.47875	4.90526	correct	correct	0.825836	-0.151376	joint	2	-0.5
3.53207	15.2242	incorrect	correct	-0.316554	-1.42675	joint	2	-0.5
2.37678	4.97485	correct	correct	0.468839	1.124	joint	2	-0.5
1.33341	6.50439	correct	correct	0.32604	1.124	joint	2	-0.5
9.4547	-3.1214	correct	correct	0.754437	1.124	joint	2	-0.5
7.21511	5.20685	incorrect	correct	-0.602152	-1.42675	joint	2	-0.5
9.50868	0.843349	correct	correct	0.111842	1.124	joint	2	-0.5
-10.7698	-6.08581	correct	correct	0.468839	1.124	joint	2	-0.5
10.145	12.9181	correct	correct	-1.81594	-1.41582	joint	2	-0.5
-2.44572	-1.57442	correct	correct	1.68263	-1.42675	joint	2	-0.5
13.0654	14.6509	correct	correct	0.254641	1.124	joint	2	-0.5
-0.0362033	16.9185	incorrect	incorrect	-0.887749	-1.14617	joint	2	-0.5
5.59218	3.13155	correct	correct	-1.74454	-0.566785	joint	2	-0.5
4.33108	-6.08026	correct	correct	-0.173755	1.124	joint	2	-0.5
-5.22746	1.40537	correct	correct	1.32563	1.124	joint	2	-0.5
1.92854	14.1752	correct	correct	-1.31615	-0.880163	joint	2	-0.5
-1.52328	-1.57545	correct	correct	-0.245155	1.124	joint	2	-0.5
3.69551	9.62347	incorrect	incorrect	-1.24475	-0.47933	joint	2	-0.5
10.5635	12.6581	correct	correct	0.0404428	1.124	joint	2	-0.5
6.15067	10.6443	correct	correct	-1.24475	1.124	joint	2	-0.5
-1.69568	9.13505	correct	correct	0.611638	1.124	joint	2	-0.5
-2.25606	-3.18286	correct	correct	0.32604	1.124	joint	2	-0.5
-2.38265	1.01924	correct	correct	0.32604	1.124	individual	2	0.5
-7.83222	7.62813	incorrect	correct	0.611638	-1.42675	individual	2	0.5
-1.4363	2.09762	correct	correct	0.897235	1.124	individual	2	0.5
2.41132	6.35186	correct	correct	0.611638	1.124	individual	2	0.5
1.81235	-6.53074	correct	correct	-1.31615	1.124	individual	2	0.5
-0.186864	-6.36909	correct	correct	-1.45894	1.124	individual	2	0.5
4.52483	-0.459312	correct	correct	1.25423	1.124	individual	2	0.5
-3.71646	9.38532	correct	correct	0.968635	1.124	individual	2	0.5
2.95946	9.3815	correct	correct	0.39744	1.124	individual	2	0.5
0.317558	7.96977	correct	correct	1.18283	1.124	individual	2	0.5
-7.30195	1.0151	correct	correct	0.897235	-0.541277	individual	2	0.5
-0.762511	0.620752	correct	correct	-1.81594	1.124	individual	2	0.5
-3.30028	-2.65066	correct	correct	-0.959149	1.124	individual	2	0.5
-8.94943	-14.5646	correct	correct	1.53983	1.124	individual	2	-0.5
7.42724	9.2268	correct	correct	1.53983	1.124	individual	2	-0.5
4.30515	4.6192	correct	correct	-1.24475	-1.42675	individual	2	-0.5
4.78958	13.2823	correct	correct	0.897235	1.124	individual	2	-0.5
5.90499	6.95939	correct	correct	1.32563	1.124	individual	2	-0.5
1.43894	3.0344	correct	correct	-0.245155	-1.42675	individual	2	-0.5
0.175421	4.85088	correct	correct	0.39744	1.124	individual	2	-0.5
-1.58597	-0.741599	correct	correct	-1.67314	-1.21176	individual	2	-0.5
10.045	15.7821	incorrect	incorrect	-1.24475	-0.59958	individual	2	-0.5
-2.02741	-7.49671	correct	correct	1.39703	1.124	individual	2	-0.5
3.85279	13.6468	incorrect	correct	-0.673551	-1.42675	individual	2	-0.5
5.86203	0.0939514	correct	correct	-1.88734	-0.151376	individual	2	-0.5
8.34121	3.54896	correct	correct	-1.17335	1.124	individual	2	-0.5
0.277952	11.9879	incorrect	correct	-1.17335	-1.42675	individual	2	-0.5
-4.88828	12.9884	incorrect	correct	-1.17335	-1.0988	individual	2	-0.5
9.63687	10.922	correct	correct	-1.88734	-1.42675	individual	2	-0.5
2.05412	-4.67829	correct	correct	1.39703	1.124	individual	2	-0.5
3.00278	9.85421	correct	correct	-1.53034	-1.42675	individual	2	-0.5
-3.8577	6.87735	incorrect	incorrect	-1.45894	-1.42675	individual	2	-0.5
-1.18692	14.1784	incorrect	correct	1.32563	-1.42675	individual	2	-0.5
2.47724	3.36895	correct	correct	0.32604	1.124	individual	2	-0.5
2.51639	10.1302	incorrect	correct	-0.387954	-1.01863	individual	2	-0.5
4.3232	5.49832	correct	correct	-1.88734	-1.42675	individual	2	-0.5
2.12715	19.6528	incorrect	incorrect	-0.102356	-1.42675	individual	2	-0.5
-8.86479	-3.70996	incorrect	correct	-0.173755	-1.42675	individual	2	-0.5
7.595	20.2641	correct	correct	-0.602152	-1.42675	individual	2	-0.5
-5.88806	1.64607	correct	correct	0.897235	1.124	individual	2	-0.5
-8.03227	-3.05375	correct	correct	-0.102356	1.124	individual	2	-0.5
-0.803915	18.7275	incorrect	correct	-1.10195	-1.42675	individual	2	-0.5
-1.18701	3.00475	correct	correct	1.39703	1.124	individual	2	-0.5
-4.79623	-1.03124	correct	correct	-0.173755	1.124	individual	2	-0.5
8.42987	2.45492	correct	correct	1.25423	1.124	individual	2	-0.5
-6.9052	-0.20855	correct	correct	-0.387954	1.124	individual	2	-0.5
0.74938	14.6491	incorrect	correct	0.540238	-1.42675	individual	2	-0.5
9.35105	9.084	correct	correct	-0.245155	1.124	individual	2	-0.5
-0.512816	-2.04813	correct	correct	0.254641	1.124	individual	2	-0.5
2.22055	-0.562939	correct	correct	-0.74495	1.124	individual	2	-0.5
0.317852	13.8943	correct	correct	0.968635	-0.453823	joint	3	0.5
4.16768	9.32021	correct	correct	1.53983	1.124	joint	3	0.5
-3.86176	-9.0822	correct	incorrect	-0.0309566	1.124	joint	3	0.5
0.0246846	-1.3053	correct	correct	-0.245155	1.124	joint	3	0.5
-1.05422	1.18597	correct	correct	0.825836	1.124	joint	3	0.5
-1.20111	16.1185	incorrect	correct	-0.887749	-1.02592	joint	3	0.5
12.4101	10.0386	correct	correct	1.32563	1.11307	joint	3	0.5
-2.52522	-5.48355	correct	incorrect	0.683037	1.10942	joint	3	0.5
-2.51916	-10.9391	incorrect	correct	-0.530752	-0.734406	joint	3	0.5
1.05992	5.97249	correct	incorrect	-0.887749	-0.435603	joint	3	0.5
-5.40389	15.3901	incorrect	incorrect	-0.887749	-0.865587	joint	3	0.5
-5.83956	0.837774	correct	correct	0.683037	-0.235187	joint	3	0.5
2.33392	15.5206	incorrect	correct	-1.74454	1.10214	joint	3	0.5
0.0117745	-1.85657	correct	correct	1.61123	1.124	joint	3	0.5
9.71838	6.21402	correct	correct	0.683037	1.124	joint	3	0.5
0.432749	2.91412	incorrect	correct	-0.602152	0.110987	joint	3	0.5
-0.602252	6.47597	correct	correct	0.825836	1.124	joint	3	0.5
6.04957	-3.15519	correct	incorrect	-0.316554	-0.442891	joint	3	0.5
7.34445	0.947978	correct	correct	0.468839	0.544615	joint	3	0.5
3.90933	-7.13454	correct	correct	0.754437	0.726812	joint	3	0.5
5.39134	5.65331	correct	correct	-0.602152	-1.14617	joint	3	0.5
-4.41322	6.83862	correct	incorrect	0.111842	-0.912958	joint	3	0.5
15.4422	6.11223	correct	correct	-1.81594	-0.759913	joint	3	0.5
15.9729	5.37603	correct	correct	1.68263	1.124	joint	3	0.5
-1.79421	-3.36374	correct	incorrect	0.254641	1.124	joint	3	0.5
1.54459	-3.67402	correct	correct	-0.887749	1.124	joint	3	0.5
9.34235	14.6279	correct	correct	1.18283	-0.162308	joint	3	0.5
-1.27115	2.23342	incorrect	correct	-1.74454	-0.650595	joint	3	0.5
-15.0678	0.0289651	correct	incorrect	-0.173755	-0.650595	joint	3	0.5
8.11729	3.07853	correct	correct	-1.31615	1.124	joint	3	0.5
-15.9499	-5.16455	correct	correct	-0.245155	1.124	joint	3	0.5
5.77956	15.1823	correct	incorrect	-1.24475	-0.825504	joint	3	0.5
-0.1354	-6.72294	incorrect	incorrect	0.0404428	0.799691	joint	3	0.5
-6.48962	6.7888	correct	incorrect	-1.24475	1.11307	joint	3	0.5
-3.755	-5.55493	incorrect	correct	0.611638	-0.147732	joint	3	0.5
-5.30145	-4.42319	correct	correct	0.32604	1.124	joint	3	0.5
-11.7231	-3.91111	correct	correct	-1.45894	1.124	joint	3	-0.5
-10.1179	6.75375	incorrect	incorrect	-0.173755	-0.945754	joint	3	-0.5
-7.02631	5.03997	incorrect	correct	-0.74495	-0.858299	joint	3	-0.5
2.62157	8.85365	correct	correct	0.254641	0.0417523	joint	3	-0.5
7.98956	13.1678	correct	correct	0.183242	1.124	joint	3	-0.5
8.90369	6.97232	incorrect	correct	-0.387954	-1.03321	joint	3	-0.5
4.57919	3.80211	incorrect	correct	-0.102356	-1.05143	joint	3	-0.5
6.04257	5.43977	correct	correct	0.254641	1.124	joint	3	-0.5
5.24227	7.65471	correct	correct	-0.887749	-0.162308	joint	3	-0.5
9.16604	8.17426	incorrect	incorrect	0.468839	-0.574072	joint	3	-0.5
8.09268	15.999	correct	incorrect	0.0404428	-0.603224	joint	3	-0.5
0.0245691	1.64973	correct	correct	-0.74495	1.124	joint	3	-0.5
-5.67785	4.35904	incorrect	incorrect	-1.60174	-0.15502	joint	3	-0.5
-2.97207	-4.62473	correct	correct	-1.17335	1.124	joint	3	-0.5
6.61792	10.432	correct	correct	-0.387954	1.11671	joint	3	-0.5
4.79449	-7.23472	correct	correct	1.11143	1.09121	joint	3	-0.5
-9.09609	-2.1406	incorrect	incorrect	-1.17335	-1.05143	joint	3	-0.5
9.47165	0.489422	correct	correct	1.25423	-0.129513	joint	3	-0.5
-4.19046	-4.24908	correct	correct	1.53983	1.124	individual	3	0.5
0.465193	10.7464	incorrect	correct	0.897235	-0.242475	individual	3	0.5
-1.16822	-13.9701	correct	correct	0.39744	1.124	individual	3	0.5
9.97994	1.83067	incorrect	correct	-0.673551	-0.541277	individual	3	0.5
2.694	7.81744	correct	correct	-1.88734	-0.209679	individual	3	0.5
-7.15847	-0.539039	correct	incorrect	-1.17335	-0.49755	individual	3	0.5
1.79541	6.34322	correct	incorrect	-1.17335	-0.472042	individual	3	0.5
9.30913	13.7358	correct	correct	1.32563	1.10214	individual	3	0.5
-2.87278	15.0179	incorrect	incorrect	-0.602152	-0.49755	individual	3	0.5
3.88097	5.38174	correct	incorrect	0.540238	-1.0405	individual	3	0.5
10.2761	-3.38447	correct	correct	-0.245155	1.124	individual	3	0.5
3.97815	-3.15469	correct	correct	-0.673551	1.124	individual	3	-0.5
-3.65768	10.6138	correct	incorrect	0.32604	-0.814572	individual	3	-0.5
3.1869	12.6095	correct	correct	1.11143	-1.0405	individual	3	-0.5
-0.962707	7.32708	correct	correct	0.254641	1.124	individual	3	-0.5
-0.737298	8.42306	correct	incorrect	0.111842	-0.220611	individual	3	-0.5
-6.37873	4.23233	incorrect	incorrect	-1.45894	-0.993125	individual	3	-0.5
1.60358	4.73125	correct	correct	0.825836	1.124	individual	3	-0.5
-0.931692	12.7764	correct	correct	-0.459353	-1.0405	individual	3	-0.5
6.19713	2.80703	correct	correct	0.39744	1.124	individual	3	-0.5
1.43993	11.5669	incorrect	incorrect	0.968635	-0.610512	individual	3	-0.5
-6.03402	2.6913	incorrect	incorrect	-0.602152	1.124	individual	3	-0.5
-3.39341	-10.1518	correct	correct	0.0404428	-1.39031	joint	4	0.5
-2.84751	0.149883	correct	correct	-0.316554	-1.42675	joint	4	0.5
2.3521	0.310277	correct	correct	-1.45894	-1.42675	joint	4	0.5
3.01235	5.98896	incorrect	incorrect	-0.173755	-1.42675	joint	4	0.5
-3.65884	-8.23335	correct	incorrect	-0.74495	-1.42675	joint	4	0.5
1.49843	2.34561	correct	correct	0.254641	-1.40489	joint	4	0.5
6.22252	6.14898	correct	correct	0.183242	-1.39396	joint	4	0.5
6.64375	7.7972	correct	incorrect	-0.387954	-1.38667	joint	4	0.5
-0.586912	-2.51084	correct	incorrect	-0.102356	-0.80364	joint	4	0.5
0.821294	3.60426	correct	correct	0.254641	-0.1368	joint	4	0.5
-0.198402	3.47337	correct	correct	-0.887749	1.124	joint	4	0.5
-0.52623	2.21584	incorrect	incorrect	0.468839	-0.151376	joint	4	0.5
-5.68109	0.118803	correct	incorrect	-1.45894	1.124	joint	4	0.5
-5.37581	-3.18467	incorrect	correct	0.0404428	-1.41947	joint	4	0.5
-0.356487	-0.754264	incorrect	incorrect	0.183242	-0.144088	joint	4	0.5
6.43023	4.68161	correct	incorrect	0.32604	-0.144088	joint	4	0.5
-2.48319	5.80233	incorrect	correct	-0.102356	-1.40125	joint	4	0.5
2.03186	-8.54126	incorrect	incorrect	-0.173755	0.118275	joint	4	0.5
4.04461	-1.49423	correct	correct	-0.74495	1.124	joint	4	0.5
-4.86812	2.70276	incorrect	incorrect	-1.60174	-1.3976	joint	4	0.5
1.76959	-2.43374	incorrect	incorrect	-1.60174	-1.41582	joint	4	0.5
-2.445	-6.09701	correct	correct	-1.17335	1.124	joint	4	0.5
2.71619	2.57794	correct	correct	1.11143	0.460805	joint	4	0.5
-1.11084	-1.39579	correct	correct	1.61123	1.124	joint	4	0.5
-2.00426	1.39554	correct	correct	-0.387954	1.124	joint	4	0.5
3.02536	6.03674	correct	correct	0.754437	1.11307	joint	4	0.5
-2.79696	2.75488	correct	correct	0.754437	1.124	joint	4	0.5
4.33873	-2.7578	correct	correct	1.18283	1.124	joint	4	0.5
0.196743	0.228456	correct	correct	0.39744	-0.162308	joint	4	0.5
5.54763	7.42314	correct	incorrect	-0.316554	-1.13888	joint	4	0.5
-0.720658	-2.97447	correct	incorrect	-1.10195	-0.716186	joint	4	0.5
4.40265	4.05579	incorrect	correct	-0.459353	-0.796352	joint	4	0.5
-1.99829	-1.33608	correct	correct	1.11143	1.124	joint	4	0.5
8.96186	3.46621	incorrect	incorrect	-1.17335	-1.3976	joint	4	0.5
8.71118	6.59363	correct	incorrect	0.825836	1.124	joint	4	0.5
0.336674	-1.43842	correct	correct	1.25423	1.124	joint	4	0.5
2.95102	3.01609	correct	correct	0.968635	-1.25184	joint	4	-0.5
1.69663	-2.88253	correct	correct	1.53983	-1.32472	joint	4	-0.5
1.8525	-5.69279	incorrect	correct	-0.0309566	-0.133156	joint	4	-0.5
-0.678571	-13.9193	correct	correct	-0.245155	1.124	joint	4	-0.5
1.65531	-3.22139	correct	correct	0.825836	1.124	joint	4	-0.5
3.67956	5.38416	correct	incorrect	-0.887749	-1.05507	joint	4	-0.5
2.152	6.90571	correct	correct	1.32563	1.11307	joint	4	-0.5
2.70946	4.14818	incorrect	correct	0.683037	-0.1368	joint	4	-0.5
1.40441	1.18473	correct	incorrect	-0.530752	-1.06965	joint	4	-0.5
-0.767375	2.69993	incorrect	correct	-0.887749	-1.42675	joint	4	-0.5
-1.70232	0.395999	incorrect	incorrect	-0.887749	-1.12066	joint	4	-0.5
6.30872	7.19666	correct	correct	0.683037	0.708592	joint	4	-0.5
-5.02652	1.53238	correct	correct	-1.24475	0.51182	joint	4	-0.5
-2.46771	1.84971	correct	incorrect	-1.74454	1.124	joint	4	-0.5
5.29451	3.71605	correct	correct	1.61123	1.124	joint	4	-0.5
-5.05487	4.15674	correct	correct	0.683037	-0.399164	joint	4	-0.5
4.12169	6.09483	correct	incorrect	-0.602152	-1.26642	joint	4	-0.5
0.223155	3.03153	correct	correct	0.825836	-0.147732	joint	4	-0.5
1.03212	6.58844	incorrect	correct	-0.316554	-1.39396	joint	4	-0.5
0.431726	-1.80722	correct	correct	0.468839	1.124	joint	4	-0.5
4.53809	8.32312	correct	correct	0.32604	-0.909314	joint	4	-0.5
2.17794	0.779303	correct	correct	0.754437	1.124	joint	4	-0.5
1.9675	-4.08348	correct	correct	-0.602152	-1.42675	joint	4	-0.5
7.48801	4.99077	incorrect	correct	0.111842	-1.41947	joint	4	-0.5
1.85487	3.20504	correct	correct	0.468839	1.124	joint	4	-0.5
-5.2601	-2.97908	correct	correct	-1.81594	1.124	joint	4	-0.5
-5.80186	-2.4031	correct	correct	1.68263	1.124	joint	4	-0.5
2.67655	5.77904	incorrect	correct	0.254641	-1.42675	joint	4	-0.5
-1.21769	3.85347	correct	correct	-0.887749	-0.147732	joint	4	-0.5
6.57796	4.40746	correct	correct	1.18283	-0.176884	joint	4	-0.5
1.11592	3.78548	correct	incorrect	-1.74454	-1.41947	joint	4	-0.5
4.99097	4.94948	correct	correct	-0.245155	1.124	joint	4	-0.5
5.89503	6.96379	incorrect	correct	-1.24475	-0.176884	joint	4	-0.5
4.74589	11.4601	incorrect	incorrect	0.0404428	0.449873	joint	4	-0.5
-2.85759	-7.56717	incorrect	correct	-1.24475	-1.41947	joint	4	-0.5
-2.35752	-1.59338	correct	incorrect	0.611638	1.124	joint	4	-0.5
4.26179	3.03489	correct	correct	0.32604	-0.129513	joint	4	-0.5
2.67028	9.73369	correct	correct	0.32604	-0.0748536	individual	4	0.5
1.8663	7.01373	incorrect	incorrect	-1.45894	-1.42675	individual	4	0.5
-0.137138	1.95838	correct	correct	-0.673551	-1.42675	individual	4	0.5
-0.902356	-4.0516	incorrect	correct	0.32604	0.100055	individual	4	0.5
3.42903	1.88688	correct	correct	1.11143	0.759607	individual	4	0.5
-2.13483	1.24709	correct	correct	0.254641	0.643001	individual	4	0.5
-2.11863	3.09898	correct	correct	0.897235	1.124	individual	4	0.5
8.56928	12.2214	correct	correct	-1.31615	0.591986	individual	4	0.5
-0.90054	0.453184	correct	correct	0.32604	-1.40853	individual	4	0.5
6.08373	5.50207	incorrect	incorrect	-1.45894	-1.42675	individual	4	0.5
0.809928	-2.87536	incorrect	incorrect	1.68263	-0.15502	individual	4	0.5
3.52399	-2.85752	incorrect	correct	1.25423	0.591986	individual	4	0.5
-4.10422	-4.15338	correct	correct	0.825836	0.376994	individual	4	0.5
3.95397	5.68489	correct	correct	-0.459353	-1.36845	individual	4	0.5
1.29349	-2.99297	correct	correct	0.39744	1.124	individual	4	0.5
-3.72344	-1.55719	correct	correct	1.61123	1.124	individual	4	0.5
-2.57217	-2.22897	incorrect	incorrect	0.968635	-1.41582	individual	4	0.5
-5.43241	1.18372	incorrect	correct	0.39744	-1.22634	individual	4	0.5
-1.74307	-7.16264	correct	correct	0.183242	-1.13159	individual	4	0.5
2.97184	-0.445704	correct	correct	1.46843	0.909009	individual	4	0.5
9.09113	4.01982	correct	incorrect	1.18283	1.124	individual	4	0.5
-5.10972	2.74904	correct	correct	1.53983	1.12036	individual	4	0.5
0.386256	-0.662632	correct	correct	0.897235	1.124	individual	4	0.5
4.82037	5.35329	incorrect	incorrect	-0.602152	-1.42675	individual	4	0.5
-11.3	-6.68396	correct	correct	-1.17335	-0.107649	individual	4	0.5
1.68777	1.29181	incorrect	incorrect	-1.81594	-1.37209	individual	4	0.5
2.38679	2.10348	incorrect	correct	0.32604	-0.147732	individual	4	0.5
-5.23026	-5.62005	correct	correct	-0.602152	1.124	individual	4	0.5
-1.32981	3.48366	correct	correct	1.46843	1.124	individual	4	0.5
0.0904943	-2.30292	correct	correct	0.968635	1.124	individual	4	0.5
2.65968	-3.07082	correct	correct	0.39744	1.10942	individual	4	0.5
-0.547257	1.7916	correct	incorrect	1.04003	1.124	individual	4	0.5
1.9097	-2.73731	correct	correct	-0.959149	-0.151376	individual	4	0.5
-3.60737	-6.42989	correct	correct	1.53983	-0.122225	individual	4	-0.5
5.47929	7.83814	correct	correct	1.53983	1.124	individual	4	-0.5
-8.39201	2.8513	incorrect	correct	-1.24475	-0.847368	individual	4	-0.5
0.840393	6.72793	correct	incorrect	0.897235	1.12036	individual	4	-0.5
-1.4843	-2.17185	correct	correct	1.32563	1.124	individual	4	-0.5
12.0512	10.3076	correct	correct	-0.245155	-1.01134	individual	4	-0.5
0.794402	12.9798	correct	correct	0.39744	1.124	individual	4	-0.5
2.74761	8.888	incorrect	incorrect	-1.67314	-0.920246	individual	4	-0.5
7.259	3.14765	correct	incorrect	1.04003	-0.133156	individual	4	-0.5
9.63934	8.61851	incorrect	incorrect	-1.24475	-1.42311	individual	4	-0.5
-2.85424	4.02374	correct	correct	1.39703	-1.42675	individual	4	-0.5
-7.14194	-0.40076	correct	incorrect	-0.673551	1.124	individual	4	-0.5
9.74923	7.54147	correct	correct	-1.88734	-0.151376	individual	4	-0.5
7.93605	6.98794	incorrect	correct	-1.17335	-0.133156	individual	4	-0.5
13.8232	10.0441	correct	correct	-1.17335	-1.42675	individual	4	-0.5
-4.49887	6.63208	incorrect	correct	-1.17335	0.584698	individual	4	-0.5
14.4315	16.5802	correct	incorrect	-1.88734	-1.41218	individual	4	-0.5
-4.42634	-0.924177	correct	correct	1.39703	1.124	individual	4	-0.5
4.25963	1.35925	correct	incorrect	-1.53034	0.0417523	individual	4	-0.5
5.85852	1.7693	incorrect	correct	-1.45894	-1.42675	individual	4	-0.5
2.83812	-5.2384	correct	correct	1.32563	-1.25184	individual	4	-0.5
2.53961	10.3047	correct	incorrect	0.32604	1.124	individual	4	-0.5
5.49863	11.503	incorrect	correct	0.683037	-0.100361	individual	4	-0.5
-6.85491	-4.25777	incorrect	incorrect	-1.88734	-1.12431	individual	4	-0.5
8.32997	6.85629	correct	correct	-0.102356	-0.697966	individual	4	-0.5
-1.67852	1.79585	incorrect	incorrect	-0.173755	-1.41947	individual	4	-0.5
7.08464	11.6423	incorrect	incorrect	-0.602152	-1.42675	individual	4	-0.5
-1.99573	-2.37567	correct	correct	0.897235	1.124	individual	4	-0.5
6.81024	18.0541	incorrect	correct	-0.102356	-1.42311	individual	4	-0.5
6.2433	-4.59309	incorrect	correct	-1.81594	-1.41947	individual	4	-0.5
-3.21542	-8.20235	incorrect	correct	-1.10195	-1.42675	individual	4	-0.5
-10.8167	-13.13	correct	correct	1.39703	-1.42675	individual	4	-0.5
6.66232	12.9799	correct	correct	1.25423	1.124	individual	4	-0.5
3.84542	10.15	correct	correct	-0.387954	-0.151376	individual	4	-0.5
2.07178	1.04424	incorrect	correct	0.540238	-1.40125	individual	4	-0.5
-7.83524	-2.391	correct	correct	-0.245155	-1.42675	individual	4	-0.5
-3.66391	-9.10627	incorrect	correct	0.254641	-1.04414	individual	4	-0.5
-2.70886	-4.16876	incorrect	incorrect	-0.74495	-1.29557	individual	4	-0.5
9.54563	9.2386	correct	correct	0.968635	0.832486	joint	5	0.5
5.64696	14.4285	correct	correct	1.53983	1.124	joint	5	0.5
-0.330827	10.8095	correct	correct	-0.0309566	0.395214	joint	5	0.5
-2.2422	4.42808	correct	correct	-0.245155	0.329623	joint	5	0.5
4.76188	2.33211	incorrect	correct	0.825836	-1.36116	joint	5	0.5
-1.91071	8.84844	incorrect	correct	-0.887749	-1.42675	joint	5	0.5
2.5497	5.89567	incorrect	correct	1.32563	-0.548565	joint	5	0.5
1.00193	2.52096	incorrect	correct	0.683037	-1.07329	joint	5	0.5
4.44829	3.97797	correct	correct	-0.530752	-0.147732	joint	5	0.5
6.63292	-2.33415	correct	incorrect	-0.887749	-1.42675	joint	5	0.5
-5.37477	-1.81774	incorrect	correct	-0.887749	0.249457	joint	5	0.5
-5.59575	-11.8699	correct	incorrect	0.683037	0.059972	joint	5	0.5
4.10351	5.39411	correct	correct	0.683037	-0.723474	joint	5	0.5
-0.530061	5.95352	correct	incorrect	-0.602152	-1.18625	joint	5	0.5
1.06394	5.46062	correct	correct	0.825836	0.0271766	joint	5	0.5
1.45045	7.16122	incorrect	correct	-0.316554	-1.31015	joint	5	0.5
3.27292	8.30142	correct	correct	0.468839	-1.26278	joint	5	0.5
-3.09423	-6.69633	correct	correct	0.32604	-0.100361	joint	5	0.5
-8.03485	0.663602	incorrect	correct	0.754437	-1.35387	joint	5	0.5
-5.68355	-1.78138	incorrect	correct	-0.602152	-1.13524	joint	5	0.5
6.64785	5.80304	correct	correct	0.111842	-0.125869	joint	5	0.5
6.04686	-0.809801	correct	correct	0.468839	0.0745477	joint	5	0.5
11.5064	14.04	incorrect	incorrect	-1.81594	-0.705254	joint	5	0.5
-11.1608	-6.73273	correct	correct	1.68263	0.887145	joint	5	0.5
5.72381	10.804	correct	correct	-0.887749	-0.0129067	joint	5	0.5
-0.890688	6.3723	correct	correct	1.18283	-0.0784975	joint	5	0.5
-5.31615	-3.62359	incorrect	correct	-1.74454	-1.42675	joint	5	0.5
0.82256	-1.73085	incorrect	incorrect	-0.173755	-1.42675	joint	5	0.5
2.04109	4.23781	correct	correct	1.32563	-0.0675657	joint	5	0.5
-0.884873	-8.81461	correct	incorrect	-1.31615	-0.796352	joint	5	0.5
0.398251	1.88184	correct	correct	-0.245155	-1.00406	joint	5	0.5
-9.04829	2.40937	incorrect	incorrect	-1.24475	-0.825504	joint	5	0.5
2.19952	-1.29462	correct	incorrect	0.0404428	-1.25549	joint	5	0.5
4.6637	9.05786	correct	correct	-1.24475	-1.42675	joint	5	0.5
-1.34951	-6.76815	correct	incorrect	0.611638	-0.843724	joint	5	0.5
-22.2415	-18.8946	correct	correct	0.32604	0.121919	joint	5	0.5
-2.10811	6.58813	incorrect	correct	0.0404428	-0.781777	joint	5	-0.5
9.80191	2.76142	correct	correct	-0.316554	-1.16075	joint	5	-0.5
-12.0799	-2.29659	incorrect	incorrect	-1.45894	-1.41582	joint	5	-0.5
-7.24005	6.24569	correct	correct	-0.173755	-0.967617	joint	5	-0.5
1.02184	8.83005	incorrect	incorrect	-0.74495	-1.42675	joint	5	-0.5
3.96249	0.891348	correct	correct	0.254641	-1.066	joint	5	-0.5
2.53042	0.354803	correct	incorrect	0.183242	0.136495	joint	5	-0.5
3.64216	6.09826	correct	correct	-0.387954	-0.15502	joint	5	-0.5
-1.3165	7.59268	correct	correct	-0.102356	-1.16075	joint	5	-0.5
-1.66513	-0.675605	incorrect	incorrect	0.254641	-1.12431	joint	5	-0.5
10.1259	10.7689	correct	incorrect	-0.887749	-1.41582	joint	5	-0.5
0.0921551	2.91482	correct	incorrect	0.468839	-1.29193	joint	5	-0.5
3.45806	12.7327	incorrect	incorrect	-1.45894	-0.843724	joint	5	-0.5
-7.68396	0.632312	correct	incorrect	0.0404428	-1.09151	joint	5	-0.5
0.987514	1.24983	incorrect	incorrect	0.183242	-0.504838	joint	5	-0.5
-11.2311	-7.60556	correct	incorrect	0.32604	-0.129513	joint	5	-0.5
1.01761	1.19289	correct	correct	-0.102356	-0.716186	joint	5	-0.5
8.89287	8.98684	correct	incorrect	-0.173755	-1.26278	joint	5	-0.5
-2.71025	5.94017	correct	correct	-0.74495	-1.22634	joint	5	-0.5
-2.70388	13.1903	correct	correct	-1.60174	-0.854655	joint	5	-0.5
-8.84819	4.53	incorrect	correct	-1.60174	-1.41947	joint	5	-0.5
1.46965	-6.39631	incorrect	incorrect	-1.17335	-1.08058	joint	5	-0.5
2.54506	-3.04986	correct	correct	1.11143	1.10942	joint	5	-0.5
9.37554	6.34369	correct	correct	1.61123	0.930872	joint	5	-0.5
-6.3921	-2.56004	correct	correct	0.754437	1.124	joint	5	-0.5
-1.33203	4.87208	correct	correct	0.754437	1.124	joint	5	-0.5
5.68135	-3.25761	correct	correct	1.18283	0.821554	joint	5	-0.5
3.63144	-2.76869	correct	correct	0.39744	1.124	joint	5	-0.5
8.16134	11.5333	incorrect	correct	-0.316554	-0.3773	joint	5	-0.5
0.93376	-1.03425	correct	correct	-1.10195	0.0526841	joint	5	-0.5
1.14625	2.88199	correct	incorrect	-0.459353	-1.2482	joint	5	-0.5
-4.79149	-14.613	correct	correct	0.611638	1.02197	joint	5	-0.5
7.55436	2.02719	correct	incorrect	-1.24475	-1.42675	joint	5	-0.5
2.69647	4.75043	correct	incorrect	-1.10195	-1.42675	joint	5	-0.5
-2.42685	1.3404	incorrect	correct	-1.17335	-1.41218	joint	5	-0.5
3.62455	13.5796	incorrect	incorrect	0.825836	-0.0967172	joint	5	-0.5
11.6893	7.24305	correct	correct	1.25423	1.124	joint	5	-0.5
4.89938	0.209331	correct	correct	1.53983	0.788759	individual	5	0.5
5.45617	11.0802	correct	incorrect	-1.24475	-1.12795	individual	5	0.5
1.9472	4.03874	correct	correct	0.897235	0.223949	individual	5	0.5
1.65181	-4.13923	correct	correct	1.32563	1.124	individual	5	0.5
4.3878	4.46199	correct	correct	-0.245155	-0.47933	individual	5	0.5
-3.43229	-11.3989	correct	correct	0.39744	1.124	individual	5	0.5
2.38919	2.1025	correct	incorrect	-1.67314	-0.727118	individual	5	0.5
-7.36186	-14.1408	correct	correct	1.04003	1.124	individual	5	0.5
-12.1823	-11.5406	incorrect	incorrect	-1.24475	-1.35387	individual	5	0.5
-6.6852	5.79452	correct	correct	1.39703	-1.25913	individual	5	0.5
0.00827607	-9.36265	incorrect	correct	-0.673551	-0.198747	individual	5	0.5
-13.0476	-7.43778	correct	incorrect	-1.17335	0.136495	individual	5	0.5
-0.806388	-1.73656	incorrect	correct	-1.17335	-1.03685	individual	5	0.5
12.427	1.93677	incorrect	incorrect	-1.88734	0.0381084	individual	5	0.5
0.729107	-4.31151	correct	correct	1.39703	1.124	individual	5	0.5
7.47098	10.0385	correct	incorrect	-1.53034	-0.80364	individual	5	0.5
6.57802	8.70439	correct	correct	1.32563	-1.38303	individual	5	0.5
-3.0221	-9.28453	correct	correct	0.32604	1.10578	individual	5	0.5
-7.43075	3.01939	correct	correct	-0.387954	-0.140444	individual	5	0.5
-7.14352	-0.78411	incorrect	correct	0.683037	-1.18625	individual	5	0.5
-5.16843	4.85325	incorrect	incorrect	-1.88734	-1.08787	individual	5	0.5
-9.15613	-3.72525	correct	correct	-0.102356	-1.17532	individual	5	0.5
2.88958	4.49162	correct	incorrect	-0.173755	-1.42675	individual	5	0.5
-4.95704	1.90443	incorrect	incorrect	-0.602152	-1.31015	individual	5	0.5
8.67714	0.794082	correct	correct	0.897235	1.09849	individual	5	0.5
11.7935	3.75185	incorrect	correct	-0.102356	-0.723474	individual	5	0.5
3.16465	-0.357408	incorrect	incorrect	-1.81594	-1.42675	individual	5	0.5
3.93415	1.42256	incorrect	incorrect	-1.10195	1.124	individual	5	0.5
12.2189	-6.90885	correct	correct	1.39703	-1.3976	individual	5	0.5
-4.97677	-7.67034	incorrect	correct	-0.173755	-1.42675	individual	5	0.5
11.0273	3.03433	correct	correct	1.25423	-0.789065	individual	5	0.5
-1.05998	0.750302	correct	correct	-0.387954	-1.42675	individual	5	0.5
3.81099	8.82884	correct	incorrect	0.540238	0.887145	individual	5	0.5
-3.82306	0.329897	incorrect	correct	-0.245155	0.832486	individual	5	0.5
1.26756	1.98242	incorrect	correct	0.254641	-1.40853	individual	5	0.5
1.89304	8.07424	incorrect	incorrect	0.32604	-1.42675	individual	5	-0.5
-7.90957	-3.32007	correct	correct	1.53983	0.282252	individual	5	-0.5
4.43687	8.83775	correct	incorrect	0.183242	-0.781777	individual	5	-0.5
-0.121175	11.8116	correct	incorrect	-0.673551	-1.42675	individual	5	-0.5
-1.91758	0.392052	correct	incorrect	0.611638	-1.19719	individual	5	-0.5
-7.17787	-13.2814	incorrect	incorrect	1.11143	-1.42675	individual	5	-0.5
-4.68081	-6.01848	incorrect	correct	0.254641	-1.42675	individual	5	-0.5
4.96394	10.5227	incorrect	correct	0.897235	-1.42675	individual	5	-0.5
-3.1192	-1.51194	correct	correct	0.111842	-0.158664	individual	5	-0.5
-9.97688	0.346524	correct	correct	0.611638	-1.02956	individual	5	-0.5
-0.683942	4.71097	correct	incorrect	-1.31615	-1.42675	individual	5	-0.5
-10.5182	-1.75975	incorrect	incorrect	-1.45894	-1.02228	individual	5	-0.5
-1.75868	-12.8017	correct	correct	1.25423	0.828842	individual	5	-0.5
-3.06054	-3.20407	correct	correct	0.825836	-1.06965	individual	5	-0.5
-8.77516	-3.30365	correct	incorrect	0.39744	-1.27371	individual	5	-0.5
-3.72098	-5.6713	correct	correct	1.61123	0.763251	individual	5	-0.5
3.64985	9.9835	correct	incorrect	1.04003	-1.27006	individual	5	-0.5
1.68505	1.45316	correct	incorrect	-1.24475	-1.02956	individual	5	-0.5
-1.47363	6.22615	correct	correct	0.968635	-0.938466	individual	5	-0.5
-3.27251	5.8783	correct	correct	0.39744	-0.632375	individual	5	-0.5
4.80588	14.0016	incorrect	correct	0.183242	-1.11702	individual	5	-0.5
3.45092	3.89311	correct	correct	1.46843	0.748675	individual	5	-0.5
-7.92194	-4.76927	correct	correct	1.18283	0.0964113	individual	5	-0.5
15.4712	9.04094	correct	correct	1.53983	-0.705254	individual	5	-0.5
-2.42523	-3.46448	correct	correct	0.897235	-0.158664	individual	5	-0.5
-5.502	-20.4732	correct	correct	-0.602152	-0.71983	individual	5	-0.5
-3.49363	0.829521	incorrect	incorrect	-1.17335	-1.0077	individual	5	-0.5
-0.5355	4.58755	correct	correct	-1.81594	0.227593	individual	5	-0.5
-4.70769	-2.38994	correct	correct	-0.602152	-1.42675	individual	5	-0.5
3.54016	4.5223	correct	correct	1.46843	-0.880163	individual	5	-0.5
5.63216	17.7267	incorrect	correct	0.968635	-0.588648	individual	5	-0.5
-6.87466	1.82392	correct	incorrect	0.39744	-0.144088	individual	5	-0.5
1.54892	12.618	incorrect	correct	1.04003	-1.42675	individual	5	-0.5
8.89238	10.8088	incorrect	correct	-0.959149	-1.42675	individual	5	-0.5
1.24752	0.735921	correct	incorrect	0.0404428	-1.42675	joint	6	0.5
3.28496	2.62115	correct	correct	-0.316554	1.124	joint	6	0.5
5.88002	-5.19788	incorrect	incorrect	-1.45894	-1.42311	joint	6	0.5
0.608856	3.64304	correct	correct	-0.173755	-1.41947	joint	6	0.5
1.41144	4.36878	incorrect	incorrect	-0.74495	-1.41947	joint	6	0.5
-1.86543	-1.74095	correct	correct	0.254641	1.124	joint	6	0.5
4.21439	7.87699	incorrect	correct	0.183242	-0.140444	joint	6	0.5
-0.732417	6.05835	correct	correct	-0.387954	-0.147732	joint	6	0.5
0.564949	4.17424	correct	correct	-0.102356	1.124	joint	6	0.5
2.81643	19.2674	incorrect	incorrect	0.254641	-0.147732	joint	6	0.5
8.83739	3.1009	incorrect	correct	0.468839	-1.42311	joint	6	0.5
10.1668	5.01875	incorrect	incorrect	-1.45894	-1.42675	joint	6	0.5
3.56039	8.42289	incorrect	correct	0.0404428	-0.162308	joint	6	0.5
4.5214	11.3851	incorrect	incorrect	0.183242	-1.41947	joint	6	0.5
1.36007	6.81344	incorrect	correct	0.32604	-1.42675	joint	6	0.5
-7.0214	-6.32923	correct	correct	-0.102356	-1.41582	joint	6	0.5
2.03898	2.58622	incorrect	correct	-0.173755	1.124	joint	6	0.5
4.31346	17.9735	correct	correct	-0.74495	-1.42311	joint	6	0.5
1.04784	9.92074	incorrect	incorrect	-1.17335	-1.42675	joint	6	0.5
3.43778	8.35426	correct	correct	1.11143	1.124	joint	6	0.5
7.37475	15.3445	correct	correct	1.61123	1.124	joint	6	0.5
11.468	14.378	correct	correct	-0.387954	1.124	joint	6	0.5
-0.370421	-9.93155	correct	correct	0.754437	1.124	joint	6	0.5
-0.181737	1.77957	correct	correct	0.754437	-0.162308	joint	6	0.5
-8.04446	5.58222	correct	correct	1.18283	1.124	joint	6	0.5
-1.73937	10.1535	correct	correct	0.39744	-0.162308	joint	6	0.5
2.54728	6.79797	correct	incorrect	-0.316554	1.124	joint	6	0.5
-1.38119	3.86045	correct	correct	-1.10195	1.124	joint	6	0.5
-2.34527	9.66868	correct	incorrect	-0.459353	-0.144088	joint	6	0.5
5.6434	10.7071	correct	correct	1.11143	1.12036	joint	6	0.5
12.3347	14.1518	incorrect	correct	-0.459353	-1.41218	joint	6	0.5
7.12843	17.1124	correct	correct	0.611638	-1.41218	joint	6	0.5
-0.767865	10.4947	incorrect	correct	-1.24475	-1.40853	joint	6	0.5
-4.93139	4.52702	incorrect	correct	-1.10195	-1.41582	joint	6	0.5
4.94567	5.9764	correct	incorrect	-1.17335	1.124	joint	6	0.5
1.08957	21.4464	incorrect	incorrect	0.825836	-1.42675	joint	6	0.5
5.68942	10.633	correct	correct	1.25423	1.124	joint	6	0.5
-0.575571	4.90407	correct	correct	0.968635	1.124	joint	6	-0.5
5.0773	8.29189	correct	correct	1.53983	1.124	joint	6	-0.5
8.26174	11.2572	correct	correct	-0.0309566	1.124	joint	6	-0.5
12.7749	16.4123	correct	correct	-0.245155	1.124	joint	6	-0.5
10.0824	12.9054	correct	incorrect	0.825836	1.124	joint	6	-0.5
2.59315	1.65643	correct	incorrect	-0.887749	-0.147732	joint	6	-0.5
10.1107	11.9081	correct	incorrect	1.32563	1.124	joint	6	-0.5
4.88162	8.99316	correct	incorrect	0.683037	1.124	joint	6	-0.5
4.23833	1.62437	correct	correct	-0.530752	1.124	joint	6	-0.5
-0.727851	7.99314	incorrect	correct	-0.887749	-1.42675	joint	6	-0.5
0.785664	0.775207	correct	incorrect	-0.887749	-1.42675	joint	6	-0.5
-1.69657	14.1559	incorrect	correct	0.683037	-1.42675	joint	6	-0.5
3.14201	10.6788	incorrect	correct	-1.24475	-1.41582	joint	6	-0.5
6.73912	14.8117	incorrect	incorrect	-1.74454	-1.41947	joint	6	-0.5
6.8772	3.97412	correct	incorrect	1.61123	1.124	joint	6	-0.5
-3.64343	4.88601	correct	correct	0.683037	1.124	joint	6	-0.5
5.05408	9.47188	incorrect	correct	-0.602152	-1.41947	joint	6	-0.5
12.1112	6.07373	correct	correct	0.825836	1.124	joint	6	-0.5
0.0632948	-0.636974	correct	incorrect	-0.316554	-1.42675	joint	6	-0.5
-0.274513	-0.124998	correct	correct	0.468839	1.124	joint	6	-0.5
-0.522992	-0.476175	correct	correct	0.32604	1.124	joint	6	-0.5
5.90704	24.5102	correct	incorrect	0.754437	-0.144088	joint	6	-0.5
2.24957	2.25031	correct	incorrect	-0.602152	-0.140444	joint	6	-0.5
6.04562	15.027	correct	correct	0.111842	-1.41947	joint	6	-0.5
-4.74867	-2.20094	correct	correct	0.468839	1.124	joint	6	-0.5
0.475872	15.2443	incorrect	incorrect	-1.81594	-1.42675	joint	6	-0.5
-0.948345	6.80683	correct	correct	1.68263	-1.41947	joint	6	-0.5
4.01403	-1.2855	correct	correct	0.254641	1.124	joint	6	-0.5
0.379927	2.74443	correct	correct	-0.887749	1.12036	joint	6	-0.5
-1.16527	5.90436	correct	correct	1.18283	-1.42675	joint	6	-0.5
-8.34999	9.35012	correct	incorrect	-1.74454	-1.41218	joint	6	-0.5
-6.01251	-2.83235	incorrect	incorrect	-0.173755	-0.151376	joint	6	-0.5
9.56484	4.37659	correct	correct	1.32563	1.124	joint	6	-0.5
3.35069	15.0481	incorrect	correct	-1.31615	-1.42675	joint	6	-0.5
7.64911	2.22157	correct	correct	-0.245155	1.124	joint	6	-0.5
4.28692	7.04493	incorrect	incorrect	-1.24475	-0.147732	joint	6	-0.5
3.22721	12.9351	incorrect	correct	0.0404428	-1.41218	joint	6	-0.5
-3.13581	11.6015	correct	correct	-1.24475	-0.144088	joint	6	-0.5
0.723685	7.1803	incorrect	correct	0.611638	-1.42311	joint	6	-0.5
-1.24774	-1.90821	correct	correct	0.32604	1.124	joint	6	-0.5
-0.193522	-7.11886	incorrect	incorrect	0.32604	-0.15502	individual	6	0.5
-1.40198	5.96175	correct	correct	1.53983	-0.140444	individual	6	0.5
3.95561	-6.73529	incorrect	correct	0.183242	-1.40489	individual	6	0.5
-12.1513	-0.457117	incorrect	correct	-1.45894	-1.40125	individual	6	0.5
1.84367	0.23739	incorrect	correct	-0.673551	-1.40853	individual	6	0.5
-0.803411	17.6609	incorrect	correct	0.611638	1.124	individual	6	0.5
-4.84342	0.233785	correct	correct	0.32604	-0.1368	individual	6	0.5
0.0576295	10.2481	incorrect	incorrect	1.11143	-1.40489	individual	6	0.5
4.40551	3.03182	correct	incorrect	0.254641	-1.42675	individual	6	0.5
-0.845128	-4.2177	correct	incorrect	0.897235	1.124	individual	6	0.5
6.61444	11.1954	correct	correct	0.111842	-1.3976	individual	6	0.5
-5.89923	4.74652	correct	correct	0.611638	-0.147732	individual	6	0.5
3.93145	4.07986	incorrect	correct	-1.31615	-1.40125	individual	6	0.5
3.72805	-0.102686	incorrect	incorrect	0.32604	-1.41947	individual	6	0.5
0.959241	6.98394	incorrect	incorrect	-1.45894	-1.42311	individual	6	0.5
-5.78462	-10.322	correct	correct	1.68263	-1.41582	individual	6	0.5
4.64265	13.3121	correct	correct	1.25423	-0.144088	individual	6	0.5
7.27661	13.3185	correct	correct	0.825836	-0.1368	individual	6	0.5
-1.69259	-11.5868	incorrect	correct	0.39744	-1.42675	individual	6	0.5
-0.925703	3.54484	correct	correct	1.61123	1.124	individual	6	0.5
-2.95362	1.26252	incorrect	correct	-1.24475	-1.41582	individual	6	0.5
4.1743	20.8283	correct	correct	0.968635	-1.40853	individual	6	0.5
13.6947	21.1766	correct	correct	0.39744	1.11671	individual	6	0.5
1.05626	-6.39827	correct	incorrect	0.183242	1.124	individual	6	0.5
-2.94152	-5.75059	correct	correct	1.46843	1.124	individual	6	0.5
-9.95116	2.00614	correct	correct	1.18283	-0.147732	individual	6	0.5
-3.51822	-7.486	correct	correct	1.53983	1.10942	individual	6	0.5
3.42948	10.6809	correct	correct	0.897235	1.124	individual	6	0.5
-3.18919	6.56333	correct	correct	-0.602152	-0.169596	individual	6	0.5
10.2972	14.5683	incorrect	incorrect	-1.17335	-0.162308	individual	6	0.5
1.27042	-6.1583	correct	correct	-1.81594	-1.42675	individual	6	0.5
-4.87384	5.54594	correct	correct	0.32604	1.124	individual	6	0.5
7.26442	17.1767	correct	correct	-0.602152	-1.41947	individual	6	0.5
11.7993	6.24478	correct	incorrect	0.968635	1.124	individual	6	0.5
-2.64736	-2.07796	incorrect	correct	0.39744	-0.202391	individual	6	0.5
1.42923	2.26058	correct	incorrect	1.04003	-0.1368	individual	6	0.5
0.670502	1.49784	correct	incorrect	-0.959149	1.124	individual	6	0.5
-0.640773	-1.9722	correct	correct	1.53983	1.124	individual	6	-0.5
-6.05829	0.570099	correct	correct	1.53983	1.124	individual	6	-0.5
0.016151	18.0876	incorrect	correct	-1.24475	-1.41947	individual	6	-0.5
2.44039	8.62256	correct	correct	0.897235	-0.15502	individual	6	-0.5
2.17123	4.42511	correct	correct	-0.245155	1.124	individual	6	-0.5
1.69288	-2.29664	correct	correct	0.39744	1.124	individual	6	-0.5
4.90302	10.3781	incorrect	correct	-1.67314	-0.15502	individual	6	-0.5
2.20335	7.52719	correct	correct	1.04003	1.124	individual	6	-0.5
0.248192	13.8806	incorrect	incorrect	-1.24475	-1.42675	individual	6	-0.5
1.07173	7.64573	correct	correct	1.39703	-1.42675	individual	6	-0.5
-4.15084	7.87716	correct	incorrect	-0.673551	-1.42675	individual	6	-0.5
3.08134	4.88847	correct	incorrect	-1.88734	-0.140444	individual	6	-0.5
2.25579	12.2797	incorrect	correct	-1.17335	-0.158664	individual	6	-0.5
8.1751	16.8526	correct	incorrect	-1.17335	-1.41582	individual	6	-0.5
4.74598	14.9307	incorrect	correct	-1.17335	-1.42675	individual	6	-0.5
6.82726	8.1751	incorrect	incorrect	-1.88734	-1.41582	individual	6	-0.5
1.43018	-1.01776	correct	correct	1.39703	1.124	individual	6	-0.5
4.0569	2.6721	incorrect	correct	-1.53034	-1.42675	individual	6	-0.5
4.43416	13.4199	incorrect	incorrect	-1.45894	-1.41947	individual	6	-0.5
7.43038	16.204	correct	correct	1.32563	-1.42675	individual	6	-0.5
0.518233	-4.88916	correct	correct	0.32604	1.124	individual	6	-0.5
8.07761	10.6776	correct	correct	-0.387954	1.124	individual	6	-0.5
2.23609	4.1335	correct	incorrect	0.683037	1.124	individual	6	-0.5
-5.46855	8.24664	correct	correct	-0.102356	-1.42675	individual	6	-0.5
5.25139	20.3636	incorrect	correct	-0.173755	-1.41947	individual	6	-0.5
14.4182	21.0606	incorrect	incorrect	-0.602152	-1.42675	individual	6	-0.5
9.52692	21.732	correct	correct	0.897235	1.124	individual	6	-0.5
-3.44516	1.11858	correct	incorrect	-0.102356	-0.140444	individual	6	-0.5
7.26467	24.2244	incorrect	incorrect	-1.81594	-1.41582	individual	6	-0.5
9.74119	10.5499	incorrect	incorrect	-1.10195	-1.42675	individual	6	-0.5
1.66582	9.43387	correct	correct	1.39703	-1.41218	individual	6	-0.5
1.81956	-6.00547	correct	incorrect	-0.173755	1.124	individual	6	-0.5
-0.286175	3.12989	correct	correct	1.25423	1.124	individual	6	-0.5
0.532032	11.3849	correct	correct	-0.387954	1.124	individual	6	-0.5
7.85082	9.55217	incorrect	correct	0.540238	-1.42675	individual	6	-0.5
4.93766	15.1048	correct	incorrect	-0.245155	-1.40853	individual	6	-0.5
2.27905	13.5178	correct	incorrect	0.254641	-1.42311	individual	6	-0.5
-3.66127	4.194	correct	correct	-0.74495	-0.140444	individual	6	-0.5
4.73541	17.2365	incorrect	correct	0.0404428	-1.29922	joint	7	0.5
1.96966	4.8784	incorrect	correct	-0.316554	-1.42675	joint	7	0.5
-1.75288	2.10398	correct	correct	-1.45894	1.124	joint	7	0.5
0.460371	-0.358812	correct	correct	-0.173755	1.124	joint	7	0.5
9.78184	8.86156	correct	correct	-0.74495	1.124	joint	7	0.5
-2.64932	-0.197463	correct	correct	0.254641	1.124	joint	7	0.5
3.72994	-2.38956	correct	correct	0.183242	1.124	joint	7	0.5
-2.33628	-1.50991	incorrect	correct	-0.102356	1.124	joint	7	0.5
0.076451	3.75126	correct	correct	0.254641	-1.42675	joint	7	0.5
2.70061	-3.83075	incorrect	correct	-0.887749	-1.12066	joint	7	0.5
0.031787	1.04388	incorrect	correct	0.468839	-0.799996	joint	7	0.5
-1.73339	1.38714	incorrect	correct	-1.45894	-0.785421	joint	7	0.5
0.734842	-0.296488	correct	correct	0.0404428	-0.756269	joint	7	0.5
0.362787	9.1066	correct	correct	0.183242	0.515464	joint	7	0.5
10.5946	8.03917	correct	correct	0.32604	-0.15502	joint	7	0.5
3.29718	4.28515	correct	incorrect	-0.102356	0.500888	joint	7	0.5
4.33023	24.6598	correct	correct	-0.173755	-0.144088	joint	7	0.5
6.91658	17.8188	correct	correct	-0.74495	-0.151376	joint	7	0.5
-2.35887	-6.26461	correct	correct	-1.60174	1.124	joint	7	0.5
-2.65598	9.47748	incorrect	correct	-1.60174	-1.42675	joint	7	0.5
8.08649	16.3986	incorrect	correct	-1.17335	-0.814572	joint	7	0.5
13.1387	6.88776	incorrect	correct	1.11143	-1.42675	joint	7	0.5
-1.70771	0.031857	incorrect	correct	1.61123	-0.82186	joint	7	0.5
-1.20338	6.37073	correct	correct	-0.387954	1.124	joint	7	0.5
-2.76619	-4.14151	correct	correct	0.754437	0.438941	joint	7	0.5
-1.12777	0.521659	correct	correct	0.754437	1.124	joint	7	0.5
7.50218	-4.4221	correct	correct	1.18283	1.124	joint	7	0.5
0.481702	0.412726	correct	incorrect	0.39744	1.124	joint	7	0.5
-8.84347	0.541907	incorrect	correct	-0.316554	-1.42675	joint	7	0.5
-0.764532	0.81091	correct	incorrect	-1.10195	1.124	joint	7	0.5
-14.852	-23.5018	correct	correct	-0.459353	1.124	joint	7	0.5
4.71566	1.92544	correct	correct	1.11143	0.318691	joint	7	0.5
3.82277	-3.07988	correct	incorrect	-0.459353	-1.42675	joint	7	0.5
-4.08286	-13.1538	correct	incorrect	0.611638	-1.42675	joint	7	0.5
-3.36142	2.17747	correct	correct	-1.24475	-0.825504	joint	7	0.5
6.9136	1.66316	incorrect	incorrect	-1.10195	-1.42675	joint	7	0.5
6.0973	11.3463	incorrect	incorrect	0.825836	-0.967617	joint	7	0.5
6.50372	2.33162	correct	correct	1.25423	1.124	joint	7	0.5
2.95322	-0.473663	correct	correct	1.53983	1.124	joint	7	-0.5
5.02456	5.28033	correct	correct	-0.245155	1.124	joint	7	-0.5
-2.9407	-4.18845	correct	correct	0.825836	1.124	joint	7	-0.5
-7.00736	-0.418044	correct	incorrect	-0.887749	-1.42675	joint	7	-0.5
5.39614	0.0361298	correct	correct	1.32563	1.124	joint	7	-0.5
8.31352	0.243139	correct	correct	0.683037	-0.807284	joint	7	-0.5
9.96444	0.942003	correct	correct	-0.887749	1.124	joint	7	-0.5
3.23367	2.63544	incorrect	incorrect	-0.887749	-0.151376	joint	7	-0.5
9.61951	10.3136	correct	correct	0.683037	1.124	joint	7	-0.5
-4.41308	16.7646	incorrect	correct	-1.24475	-1.42675	joint	7	-0.5
5.20067	4.11352	correct	correct	-1.74454	1.124	joint	7	-0.5
4.24765	16.0941	correct	correct	1.61123	-0.799996	joint	7	-0.5
3.6799	4.88422	incorrect	correct	0.683037	-1.42675	joint	7	-0.5
14.9936	11.5664	incorrect	correct	0.825836	-1.42675	joint	7	-0.5
1.09939	8.65377	correct	correct	-0.316554	-0.825504	joint	7	-0.5
12.136	8.90918	correct	incorrect	0.468839	1.124	joint	7	-0.5
6.59815	1.20423	correct	correct	0.32604	1.124	joint	7	-0.5
8.88589	12.3959	correct	correct	0.754437	1.124	joint	7	-0.5
-7.32891	-5.86921	incorrect	correct	-0.602152	-1.31379	joint	7	-0.5
4.06065	9.63971	correct	correct	0.111842	1.124	joint	7	-0.5
-7.36955	4.01913	incorrect	correct	-1.81594	-1.03685	joint	7	-0.5
3.09305	22.8362	incorrect	correct	0.254641	-0.799996	joint	7	-0.5
-3.12871	-5.55373	incorrect	incorrect	-0.887749	-1.42675	joint	7	-0.5
7.50559	23.1189	incorrect	incorrect	-1.31615	-0.789065	joint	7	-0.5
-6.58134	6.81351	incorrect	correct	-1.24475	-0.778133	joint	7	-0.5
11.8607	0.512896	correct	correct	-0.673551	1.124	individual	7	0.5
2.57016	3.89837	correct	correct	0.611638	1.124	individual	7	0.5
10.1945	9.01179	correct	correct	0.32604	0.909009	individual	7	0.5
0.456757	-0.293742	correct	correct	1.11143	0.559191	individual	7	0.5
1.93367	13.1075	correct	correct	0.254641	-1.42675	individual	7	0.5
14.2649	4.37042	correct	correct	0.897235	1.124	individual	7	0.5
3.41101	9.81624	incorrect	correct	0.111842	-1.20083	individual	7	0.5
2.01807	16.2167	correct	correct	0.611638	0.726812	individual	7	0.5
6.83979	4.92835	correct	incorrect	-1.31615	1.124	individual	7	0.5
7.95097	13.3464	incorrect	correct	0.32604	-1.26642	individual	7	0.5
2.16808	4.9227	incorrect	correct	-1.45894	0.464449	individual	7	0.5
4.04844	1.21507	correct	correct	1.68263	1.124	individual	7	0.5
6.45868	5.9187	correct	correct	1.25423	0.47538	individual	7	0.5
0.135065	-0.398905	correct	correct	0.825836	1.124	individual	7	0.5
-1.61952	4.82625	correct	incorrect	-0.459353	-1.42675	individual	7	0.5
1.36557	11.3236	correct	correct	0.39744	-0.810928	individual	7	0.5
3.57168	7.70958	correct	correct	1.61123	1.124	individual	7	0.5
0.977616	3.388	correct	correct	1.04003	1.124	individual	7	0.5
-1.3245	6.12225	incorrect	correct	-1.24475	-0.832792	individual	7	0.5
1.84489	-0.745557	correct	correct	0.968635	1.124	individual	7	0.5
0.931791	-2.1764	correct	correct	0.39744	1.124	individual	7	0.5
1.90518	12.5378	incorrect	incorrect	0.183242	1.124	individual	7	0.5
5.86949	1.03041	correct	correct	1.46843	1.124	individual	7	0.5
-5.68299	1.65459	correct	correct	1.18283	0.519108	individual	7	0.5
7.0713	-0.584337	correct	correct	1.53983	1.124	individual	7	0.5
7.86011	20.1923	incorrect	correct	0.897235	-0.825504	individual	7	0.5
3.4281	14.3654	incorrect	correct	-0.602152	0.438941	individual	7	0.5
2.33879	21.9162	incorrect	correct	-1.17335	-0.147732	individual	7	0.5
4.41408	6.7647	incorrect	correct	-1.81594	-1.42675	individual	7	0.5
5.9368	7.06598	correct	correct	0.32604	0.533683	individual	7	0.5
1.82104	16.5243	correct	incorrect	-0.602152	0.540971	individual	7	0.5
15.4821	15.1918	correct	correct	1.46843	1.124	individual	7	0.5
14.0428	16.8865	correct	correct	0.968635	0.526396	individual	7	0.5
-1.73406	-3.11249	correct	correct	0.39744	0.515464	individual	7	0.5
7.26884	8.60206	correct	correct	1.04003	1.124	individual	7	0.5
2.95868	-1.12712	correct	correct	-0.959149	1.124	individual	7	0.5
-8.64284	1.69857	correct	correct	1.53983	1.124	individual	7	-0.5
-0.37973	13.8941	incorrect	correct	1.53983	-0.147732	individual	7	-0.5
2.34945	10.7417	incorrect	incorrect	-1.24475	0.486312	individual	7	-0.5
-0.556131	10.7245	correct	correct	0.897235	1.124	individual	7	-0.5
9.04854	12.2623	correct	correct	-0.245155	-0.151376	individual	7	-0.5
0.228865	0.436988	correct	correct	0.39744	-0.144088	individual	7	-0.5
-2.75546	-1.81202	correct	correct	-1.67314	1.124	individual	7	-0.5
7.66737	6.95392	correct	correct	1.04003	1.124	individual	7	-0.5
1.1232	0.76431	correct	correct	-1.24475	1.124	individual	7	-0.5
-0.711834	-11.0557	correct	correct	1.39703	1.124	individual	7	-0.5
6.21241	11.3566	correct	correct	-0.673551	0.526396	individual	7	-0.5
8.62924	8.94969	correct	correct	-1.88734	1.124	individual	7	-0.5
-1.92973	1.83181	incorrect	correct	-1.17335	-0.49755	individual	7	-0.5
1.06007	13.4132	incorrect	correct	-1.17335	-1.42675	individual	7	-0.5
-2.90961	0.382787	correct	correct	-1.17335	0.500888	individual	7	-0.5
-1.17645	-7.97624	incorrect	correct	-1.88734	-1.42675	individual	7	-0.5
1.06138	9.1039	correct	correct	1.39703	1.124	individual	7	-0.5
2.01693	13.0164	correct	correct	-1.53034	-0.80364	individual	7	-0.5
2.80845	3.48136	correct	correct	-1.45894	1.124	individual	7	-0.5
3.7778	-1.5618	correct	correct	1.32563	1.124	individual	7	-0.5
10.7132	5.1533	correct	correct	0.32604	1.124	individual	7	-0.5
7.73728	18.0257	incorrect	incorrect	-0.387954	0.963668	individual	7	-0.5
4.71837	-3.69357	correct	correct	0.683037	1.124	individual	7	-0.5
5.01944	3.53285	correct	correct	-0.102356	1.124	individual	7	-0.5
-6.99496	8.94649	correct	incorrect	-0.602152	1.124	individual	7	-0.5
-5.04397	13.0687	incorrect	correct	0.897235	-0.147732	individual	7	-0.5
15.0463	0.273126	correct	incorrect	-0.102356	0.588342	individual	7	-0.5
5.19048	10.1906	incorrect	incorrect	-1.10195	0.522752	individual	7	-0.5
-1.52479	20.241	correct	correct	1.39703	1.124	individual	7	-0.5
2.28715	15.4857	correct	correct	-0.173755	0.679441	individual	7	-0.5
10.0959	16.1308	correct	correct	1.25423	0.544615	individual	7	-0.5
6.90738	0.753346	correct	correct	0.540238	1.124	individual	7	-0.5
9.52267	12.8346	correct	correct	-0.245155	1.124	individual	7	-0.5
-5.8613	-5.06919	correct	correct	0.254641	1.124	individual	7	-0.5
6.2602	15.8024	correct	incorrect	-0.74495	1.124	individual	7	-0.5
-0.748021	-2.40719	correct	correct	0.968635	0.963668	joint	8	0.5
2.93552	-4.25328	correct	correct	1.53983	1.124	joint	8	0.5
5.01681	16.3138	incorrect	correct	-0.0309566	-0.144088	joint	8	0.5
1.23391	-6.47432	correct	correct	-0.245155	0.468093	joint	8	0.5
3.77185	-3.27202	correct	correct	0.825836	1.09121	joint	8	0.5
0.289514	8.16401	incorrect	correct	-0.887749	-0.15502	joint	8	0.5
-0.544091	-1.8011	correct	correct	1.32563	0.530039	joint	8	0.5
-0.958214	-5.03956	correct	correct	0.683037	0.668509	joint	8	0.5
3.95538	-3.61902	correct	correct	-0.530752	0.69766	joint	8	0.5
1.66134	6.67766	correct	correct	-0.887749	-0.15502	joint	8	0.5
-0.660976	3.12685	correct	correct	-0.887749	0.103699	joint	8	0.5
4.58882	3.19607	correct	correct	0.683037	0.39157	joint	8	0.5
-1.66044	11.8924	incorrect	correct	-1.24475	-0.592292	joint	8	0.5
-3.50146	-2.45437	correct	correct	-1.74454	0.577411	joint	8	0.5
2.39409	4.99796	correct	correct	1.61123	-0.271626	joint	8	0.5
2.91114	3.54426	correct	correct	0.683037	0.118275	joint	8	0.5
0.165573	14.9859	correct	correct	-0.602152	-0.391876	joint	8	0.5
8.42016	1.67207	correct	correct	0.825836	0.406146	joint	8	0.5
5.18223	11.0809	correct	correct	-0.316554	0.420721	joint	8	0.5
-3.6985	-2.64693	correct	correct	0.468839	0.464449	joint	8	0.5
-6.33683	-4.31172	incorrect	correct	0.32604	0.504532	joint	8	0.5
-0.899457	5.19012	correct	correct	0.754437	0.796047	joint	8	0.5
3.0328	1.01195	correct	correct	-0.602152	0.719524	joint	8	0.5
0.0832555	2.82305	correct	correct	0.111842	0.93816	joint	8	0.5
-1.16979	5.3387	correct	correct	0.468839	1.124	joint	8	0.5
-5.01497	-2.17264	correct	correct	-1.81594	-0.956686	joint	8	0.5
0.730004	7.47093	correct	correct	1.68263	1.124	joint	8	0.5
-1.25766	-1.99945	correct	correct	0.254641	-0.661527	joint	8	0.5
-2.47144	12.6976	incorrect	correct	-0.887749	-1.42675	joint	8	0.5
1.80178	2.14839	correct	correct	1.18283	0.723168	joint	8	0.5
3.92304	17.7683	correct	correct	-1.74454	-1.42675	joint	8	0.5
4.67952	2.02633	correct	correct	-0.173755	0.267676	joint	8	0.5
-0.919789	0.00479447	correct	correct	1.32563	0.672153	joint	8	0.5
-2.38641	5.69902	incorrect	correct	-1.31615	-1.18261	joint	8	0.5
0.0426057	-4.24308	correct	correct	-0.245155	0.449873	joint	8	0.5
3.8028	5.25503	correct	correct	-1.24475	0.876213	joint	8	0.5
2.41349	0.709442	correct	correct	0.0404428	0.588342	joint	8	0.5
-1.60319	6.74119	correct	correct	-1.24475	0.581055	joint	8	0.5
3.63974	3.00148	correct	correct	0.611638	0.832486	joint	8	0.5
0.462943	-1.89814	correct	incorrect	0.32604	-0.51577	joint	8	0.5
2.37159	4.872	correct	correct	0.0404428	-0.967617	joint	8	-0.5
4.22217	9.02081	correct	correct	-0.316554	-0.504838	joint	8	-0.5
2.42424	4.3671	correct	incorrect	-1.45894	0.0235327	joint	8	-0.5
0.477972	-2.24761	correct	correct	-0.173755	0.431653	joint	8	-0.5
1.18683	4.7292	correct	incorrect	-0.74495	0.482668	joint	8	-0.5
-5.99903	-2.3438	correct	correct	0.254641	0.191154	joint	8	-0.5
-2.57747	0.415641	correct	correct	0.183242	0.384282	joint	8	-0.5
-2.08533	11.3405	incorrect	correct	-0.387954	0.00895693	joint	8	-0.5
4.90373	0.741375	correct	correct	-0.102356	0.486312	joint	8	-0.5
0.271877	-2.81121	correct	correct	0.254641	0.147426	joint	8	-0.5
0.578352	3.15426	correct	correct	-0.887749	0.981887	joint	8	-0.5
12.5078	13.6778	correct	correct	0.468839	-0.206035	joint	8	-0.5
-3.20661	-8.1665	correct	correct	-1.45894	0.905365	joint	8	-0.5
-0.918951	9.86858	incorrect	correct	0.0404428	-1.01499	joint	8	-0.5
4.78557	8.92146	correct	correct	0.183242	-0.865587	joint	8	-0.5
2.43304	8.90764	correct	correct	0.32604	0.792403	joint	8	-0.5
-3.32305	4.93679	correct	correct	-0.102356	-0.778133	joint	8	-0.5
1.60288	9.97002	incorrect	correct	-0.173755	-1.06236	joint	8	-0.5
5.81307	7.96274	correct	correct	-0.74495	-0.213323	joint	8	-0.5
0.111937	-1.74067	correct	incorrect	-1.60174	0.165646	joint	8	-0.5
3.35658	5.41218	correct	correct	-1.60174	-0.468398	joint	8	-0.5
-3.42845	6.43665	incorrect	incorrect	-1.17335	-0.501194	joint	8	-0.5
2.29369	1.93125	correct	correct	1.11143	0.479024	joint	8	-0.5
9.02202	6.5782	correct	correct	1.61123	0.366062	joint	8	-0.5
1.71035	3.77854	correct	correct	-0.387954	0.457161	joint	8	-0.5
6.78137	3.52857	correct	correct	0.754437	0.95638	joint	8	-0.5
-2.03191	-3.79693	correct	correct	0.754437	0.285896	joint	8	-0.5
3.45384	10.4594	correct	correct	1.18283	0.577411	joint	8	-0.5
-4.35828	-1.07538	correct	correct	0.39744	0.548259	joint	8	-0.5
3.99533	16.6448	correct	correct	-0.316554	-0.227899	joint	8	-0.5
2.42631	1.65221	correct	correct	-1.10195	-0.249762	joint	8	-0.5
6.00554	14.0637	correct	incorrect	-0.459353	-0.147732	joint	8	-0.5
0.958815	-0.344614	correct	correct	1.11143	0.533683	joint	8	-0.5
2.92444	3.58141	correct	correct	-0.459353	-0.708898	joint	8	-0.5
-1.37906	7.59005	incorrect	correct	0.611638	-1.18625	joint	8	-0.5
0.247838	0.392108	correct	incorrect	-1.24475	0.664865	joint	8	-0.5
-3.90434	-12.2966	correct	correct	-1.10195	1.00375	joint	8	-0.5
0.755961	3.24581	correct	correct	-1.17335	0.71588	joint	8	-0.5
4.48228	6.79002	correct	correct	0.825836	-0.300777	joint	8	-0.5
-3.75905	-17.9252	correct	correct	1.25423	0.960024	joint	8	-0.5
-4.24635	-2.57831	correct	correct	-1.24475	-1.04414	individual	8	0.5
0.712313	0.688221	correct	correct	0.897235	0.333267	individual	8	0.5
1.06606	1.47393	correct	correct	1.32563	-0.289846	individual	8	0.5
-1.09815	4.03706	correct	correct	-0.245155	0.763251	individual	8	0.5
-5.50451	-1.80244	correct	correct	0.39744	0.548259	individual	8	0.5
-2.20634	-1.52582	correct	correct	-1.67314	0.358775	individual	8	0.5
-1.3534	0.498965	correct	incorrect	1.04003	0.610206	individual	8	0.5
4.77466	7.16145	correct	correct	-1.24475	-1.281	individual	8	0.5
-3.15994	-9.99119	correct	correct	1.39703	0.901721	individual	8	0.5
-0.850375	1.51641	incorrect	correct	-0.673551	-1.2154	individual	8	0.5
2.93342	4.69033	correct	correct	-1.88734	-1.19719	individual	8	0.5
2.95381	-0.996761	correct	correct	-1.17335	0.140139	individual	8	0.5
8.67774	7.65378	correct	correct	-1.17335	0.325979	individual	8	0.5
-3.46998	-6.19479	correct	correct	-1.17335	0.588342	individual	8	0.5
-0.0468049	8.92791	incorrect	incorrect	-1.88734	-1.42675	individual	8	0.5
3.59221	7.05032	correct	correct	1.39703	0.865281	individual	8	0.5
-0.387688	4.88772	correct	incorrect	-1.53034	0.0235327	individual	8	0.5
-6.02207	4.02806	incorrect	incorrect	-1.45894	-0.70161	individual	8	0.5
3.91483	3.0265	incorrect	correct	1.32563	-1.42675	individual	8	0.5
1.64818	-0.0183048	correct	correct	0.32604	0.683085	individual	8	0.5
8.69937	9.51512	correct	correct	-0.387954	0.712236	individual	8	0.5
10.6457	7.75693	correct	correct	0.683037	0.602918	individual	8	0.5
-9.76385	-10.1442	correct	incorrect	-1.88734	0.606562	individual	8	0.5
0.690693	7.44955	correct	correct	-0.102356	0.621138	individual	8	0.5
4.90284	12.4216	correct	correct	-0.173755	0.63207	individual	8	0.5
2.28925	7.67434	correct	correct	-0.602152	-1.10973	individual	8	0.5
6.96566	8.70082	correct	correct	0.897235	-0.249762	individual	8	0.5
1.871	1.26232	correct	correct	-0.102356	0.489956	individual	8	0.5
-3.55635	5.50764	correct	correct	-1.81594	-0.278914	individual	8	0.5
2.1097	-1.35217	correct	correct	-1.10195	-0.967617	individual	8	0.5
5.82251	0.977706	correct	correct	1.39703	0.708592	individual	8	0.5
6.50908	5.08533	correct	correct	-0.173755	0.183866	individual	8	0.5
2.12531	-8.65638	correct	correct	1.25423	0.533683	individual	8	0.5
-0.0778602	-1.96249	incorrect	correct	-0.387954	-0.963973	individual	8	0.5
0.183814	1.59277	correct	correct	0.540238	-0.421027	individual	8	0.5
5.58118	3.92082	correct	correct	-0.245155	0.227593	individual	8	0.5
0.365837	4.35578	correct	correct	0.254641	0.570123	individual	8	0.5
-6.23832	-6.14193	correct	correct	1.53983	-0.348149	individual	8	-0.5
-5.62215	-10.2964	correct	correct	0.183242	-0.679747	individual	8	-0.5
0.596248	-3.40729	correct	correct	-0.673551	-0.0347703	individual	8	-0.5
-2.29079	-8.09554	correct	correct	0.611638	0.40979	individual	8	-0.5
2.50572	-1.42461	correct	correct	0.32604	0.694016	individual	8	-0.5
-4.52412	-1.50155	correct	correct	1.11143	0.683085	individual	8	-0.5
-11.4023	-2.10396	correct	correct	0.254641	0.71588	individual	8	-0.5
8.36267	7.1328	correct	correct	0.897235	0.0891235	individual	8	-0.5
-4.71813	-3.12951	correct	correct	0.111842	-0.282558	individual	8	-0.5
6.27134	3.96107	correct	correct	0.611638	0.0818356	individual	8	-0.5
-0.758625	4.60964	incorrect	correct	-1.31615	-0.162308	individual	8	-0.5
-3.23757	13.4819	incorrect	correct	-1.45894	-1.42675	individual	8	-0.5
-4.16484	0.438863	correct	correct	1.68263	0.708592	individual	8	-0.5
0.802726	-2.16252	correct	correct	1.25423	0.347843	individual	8	-0.5
1.81665	4.47092	correct	correct	0.825836	0.180222	individual	8	-0.5
6.87396	7.02195	incorrect	correct	-0.459353	-1.42675	individual	8	-0.5
-0.0395654	-0.233189	correct	correct	1.61123	1.00011	individual	8	-0.5
-7.85974	0.28027	correct	correct	1.04003	1.06934	individual	8	-0.5
6.31798	0.45074	correct	correct	-1.24475	-1.19719	individual	8	-0.5
-7.15282	-1.63114	correct	correct	0.968635	0.61385	individual	8	-0.5
2.53612	-1.33643	correct	correct	0.39744	0.788759	individual	8	-0.5
-1.26644	-3.74248	correct	correct	0.183242	-0.391876	individual	8	-0.5
-2.23903	1.29527	correct	correct	1.46843	0.810622	individual	8	-0.5
2.83887	-4.80645	correct	correct	1.18283	0.785115	individual	8	-0.5
4.98731	6.20295	correct	correct	1.53983	0.570123	individual	8	-0.5
6.336	2.21101	correct	correct	0.897235	0.909009	individual	8	-0.5
7.60548	5.27389	correct	incorrect	-0.602152	-0.555853	individual	8	-0.5
5.45031	0.871061	correct	correct	-1.17335	-0.712542	individual	8	-0.5
6.65163	6.15453	correct	incorrect	-1.81594	-1.42675	individual	8	-0.5
1.06774	-2.51109	correct	incorrect	0.32604	-0.68339	individual	8	-0.5
0.36156	3.93198	correct	correct	-0.602152	-1.42675	individual	8	-0.5
1.38777	-0.0762522	correct	correct	1.46843	1.04019	individual	8	-0.5
16.7662	11.3916	correct	correct	0.39744	0.730456	individual	8	-0.5
-1.60452	-1.11558	correct	correct	1.04003	0.887145	individual	8	-0.5
0.684035	3.37503	correct	correct	-0.959149	1.0329	individual	8	-0.5
1.70226	-1.42225	correct	correct	-0.316554	1.124	joint	9	0.5
-6.17689	2.7704	incorrect	correct	-1.45894	-0.697966	joint	9	0.5
-4.34015	-0.637341	correct	correct	-0.173755	1.124	joint	9	0.5
0.398414	-0.119326	incorrect	correct	-0.74495	-0.989481	joint	9	0.5
8.9639	14.3583	correct	correct	0.254641	0.267676	joint	9	0.5
-1.01803	9.74337	correct	correct	0.183242	-0.931178	joint	9	0.5
2.86637	11.9139	correct	incorrect	-0.387954	-0.851011	joint	9	0.5
12.3235	14.4245	correct	correct	-0.102356	1.124	joint	9	0.5
-2.21018	4.50042	correct	correct	0.254641	-0.752625	joint	9	0.5
0.622699	15.5629	correct	correct	-0.887749	-0.657883	joint	9	0.5
0.664832	7.58112	correct	correct	0.468839	0.504532	joint	9	0.5
3.94685	9.72478	correct	incorrect	0.0404428	-0.428315	joint	9	0.5
8.64318	4.23266	correct	correct	0.183242	1.124	joint	9	0.5
1.14276	6.35217	correct	correct	0.32604	1.124	joint	9	0.5
4.90773	13.8449	correct	correct	-0.102356	-1.42675	joint	9	0.5
2.19103	6.16016	correct	incorrect	-0.173755	0.584698	joint	9	0.5
2.27293	-1.33173	correct	correct	-0.74495	1.124	joint	9	0.5
1.4279	8.96801	incorrect	correct	-1.60174	-0.151376	joint	9	0.5
-8.86826	3.37151	correct	correct	-1.60174	-1.20812	joint	9	0.5
7.75143	14.0389	incorrect	incorrect	-1.17335	-0.836436	joint	9	0.5
6.14395	7.3951	correct	correct	1.11143	-0.00926274	joint	9	0.5
-5.52343	-6.95418	correct	correct	1.61123	1.124	joint	9	0.5
8.04798	10.5416	correct	correct	-0.387954	0.486312	joint	9	0.5
10.514	6.17025	correct	correct	0.754437	0.333267	joint	9	0.5
2.61318	10.7217	correct	correct	0.754437	-0.555853	joint	9	0.5
6.89055	2.39615	correct	correct	1.18283	0.683085	joint	9	0.5
-4.69847	-2.01131	correct	correct	0.39744	0.701304	joint	9	0.5
2.29363	0.167539	correct	correct	-0.316554	0.635714	joint	9	0.5
2.12508	14.384	correct	correct	-1.10195	-0.956686	joint	9	0.5
3.62542	14.2335	incorrect	correct	-0.459353	-0.73805	joint	9	0.5
0.400509	-0.801401	correct	correct	1.11143	0.223949	joint	9	0.5
3.50073	11.1181	correct	incorrect	0.611638	-0.887451	joint	9	0.5
-2.34871	-3.95987	correct	correct	-1.10195	-1.42675	joint	9	0.5
-4.01888	-4.55602	correct	correct	-1.17335	1.124	joint	9	0.5
2.34397	7.06044	correct	correct	0.825836	0.774183	joint	9	0.5
-1.94955	0.66346	correct	correct	1.25423	0.329623	joint	9	0.5
-2.01889	9.87648	correct	correct	0.968635	0.0927674	joint	9	-0.5
-1.75074	-0.674855	correct	correct	1.53983	0.690373	joint	9	-0.5
7.9031	5.78244	correct	incorrect	-0.0309566	0.380638	joint	9	-0.5
4.54196	7.7741	correct	correct	-0.245155	1.124	joint	9	-0.5
11.0293	2.43953	correct	correct	0.825836	1.07663	joint	9	-0.5
7.0743	6.14908	correct	incorrect	-0.887749	-0.391876	joint	9	-0.5
-14.4803	-8.32547	correct	correct	1.32563	1.124	joint	9	-0.5
7.56474	0.859418	correct	correct	0.683037	1.124	joint	9	-0.5
9.95543	6.41744	correct	correct	-0.530752	1.124	joint	9	-0.5
19.1716	17.7109	correct	incorrect	-1.24475	1.124	joint	9	-0.5
4.64668	13.8567	correct	correct	-1.74454	1.124	joint	9	-0.5
-1.57812	6.23375	correct	correct	1.61123	-0.151376	joint	9	-0.5
-5.2633	7.17117	correct	correct	0.683037	-0.68339	joint	9	-0.5
-4.07782	12.4826	correct	correct	-0.602152	-0.15502	joint	9	-0.5
-6.33682	1.52766	correct	correct	0.825836	-0.151376	joint	9	-0.5
-0.671367	10.0584	correct	correct	-0.316554	1.124	joint	9	-0.5
8.21355	9.31166	correct	correct	0.468839	1.124	joint	9	-0.5
6.77086	5.34334	correct	incorrect	0.32604	-0.570429	joint	9	-0.5
1.47867	5.71807	correct	correct	0.754437	0.209373	joint	9	-0.5
4.75358	6.57602	correct	correct	-0.602152	1.12036	joint	9	-0.5
9.55453	8.44403	correct	correct	0.111842	1.124	joint	9	-0.5
-5.29195	-5.46116	correct	correct	0.468839	0.83613	joint	9	-0.5
-11.3652	-1.03431	correct	correct	-1.81594	1.124	joint	9	-0.5
-5.2113	-4.40878	correct	correct	1.68263	0.18751	joint	9	-0.5
-7.39995	9.30256	correct	correct	0.254641	-0.147732	joint	9	-0.5
3.3883	2.47971	correct	incorrect	-0.887749	-1.16439	joint	9	-0.5
2.17911	19.2054	correct	correct	1.18283	-0.865587	joint	9	-0.5
1.43376	3.15743	correct	correct	-1.74454	1.124	joint	9	-0.5
0.576105	8.96116	correct	correct	-0.173755	1.124	joint	9	-0.5
9.69879	14.9207	correct	correct	1.32563	1.124	joint	9	-0.5
-2.31555	-1.83225	correct	incorrect	-1.31615	1.124	joint	9	-0.5
-0.724764	0.0645925	correct	correct	-0.245155	1.124	joint	9	-0.5
-3.11154	3.45954	correct	correct	-1.24475	1.124	joint	9	-0.5
8.48286	11.2118	correct	correct	0.0404428	1.124	joint	9	-0.5
3.8881	9.97659	correct	correct	-1.24475	0.559191	joint	9	-0.5
-8.77509	-5.94958	correct	correct	0.611638	1.124	joint	9	-0.5
7.29594	16.5242	incorrect	correct	0.32604	-0.902027	joint	9	-0.5
2.42699	-0.240636	correct	correct	0.32604	1.124	individual	9	0.5
2.39991	2.20672	correct	correct	1.53983	1.124	individual	9	0.5
7.5146	5.24074	correct	correct	0.183242	-0.938466	individual	9	0.5
8.1808	14.2919	incorrect	incorrect	-1.45894	-1.42675	individual	9	0.5
-0.240174	5.10832	correct	correct	-0.673551	-1.25549	individual	9	0.5
4.9613	7.45249	correct	correct	0.611638	1.124	individual	9	0.5
-1.66293	1.54728	correct	correct	0.32604	-1.04414	individual	9	0.5
4.10202	1.14105	correct	correct	1.11143	1.124	individual	9	0.5
-3.79582	0.0327506	correct	correct	0.254641	-0.151376	individual	9	0.5
-4.18855	-10.4926	correct	correct	0.111842	1.124	individual	9	0.5
0.0751605	-3.06707	correct	correct	0.611638	1.124	individual	9	0.5
0.825828	2.76546	correct	incorrect	-1.31615	1.124	individual	9	0.5
4.62757	-1.32865	correct	correct	0.32604	1.124	individual	9	0.5
1.04422	1.55798	correct	incorrect	-1.45894	1.124	individual	9	0.5
-3.74061	-0.0620105	correct	correct	1.68263	1.124	individual	9	0.5
4.17918	6.84163	correct	correct	1.25423	1.124	individual	9	0.5
16.6179	15.0807	correct	correct	0.825836	1.124	individual	9	0.5
2.46062	2.16941	correct	incorrect	-0.459353	-0.151376	individual	9	0.5
12.095	10.2573	correct	correct	0.39744	-0.147732	individual	9	0.5
4.59075	7.30281	correct	correct	1.61123	-0.147732	individual	9	0.5
12.0563	18.4803	correct	correct	1.04003	1.124	individual	9	0.5
-7.97901	-8.01712	correct	correct	-1.24475	-1.42675	individual	9	0.5
6.34611	-6.72327	correct	correct	0.968635	1.124	individual	9	0.5
4.6098	3.65772	correct	correct	0.183242	1.124	individual	9	0.5
-0.889556	-1.18908	correct	correct	1.46843	1.124	individual	9	0.5
7.57274	1.81491	correct	correct	1.18283	1.124	individual	9	0.5
5.15797	8.41506	correct	correct	1.53983	1.124	individual	9	0.5
3.55986	2.06567	correct	correct	0.897235	1.124	individual	9	0.5
7.71685	18.2734	incorrect	correct	-0.602152	-0.49755	individual	9	0.5
0.956287	3.16861	correct	correct	-1.17335	1.124	individual	9	0.5
1.7176	3.11563	incorrect	correct	-1.81594	-1.18261	individual	9	0.5
-0.0798055	12.2643	incorrect	correct	0.32604	-0.388232	individual	9	0.5
13.9929	8.05578	correct	correct	-0.602152	-0.147732	individual	9	0.5
0.0395439	-2.25531	correct	correct	1.46843	1.124	individual	9	0.5
-1.44271	-1.94755	correct	correct	0.968635	1.124	individual	9	0.5
15.6376	11.125	correct	correct	0.39744	1.124	individual	9	0.5
-2.53135	0.667036	correct	correct	1.04003	1.124	individual	9	0.5
7.5868	10.1529	correct	correct	-0.959149	1.124	individual	9	0.5
1.77769	-3.18483	correct	correct	1.53983	0.704948	individual	9	-0.5
3.3959	11.1806	correct	correct	1.53983	1.124	individual	9	-0.5
-3.3171	7.39031	correct	correct	-1.24475	-1.10609	individual	9	-0.5
-1.00479	0.237918	correct	correct	0.897235	0.322335	individual	9	-0.5
0.528988	4.80951	correct	correct	1.32563	0.960024	individual	9	-0.5
-1.32836	4.36223	correct	correct	-0.245155	1.124	individual	9	-0.5
3.94526	1.57239	correct	correct	0.39744	1.124	individual	9	-0.5
-4.28559	-0.997797	correct	correct	-1.67314	1.11671	individual	9	-0.5
8.54766	12.987	incorrect	correct	1.04003	-1.0405	individual	9	-0.5
2.78232	1.98594	correct	correct	-1.24475	1.124	individual	9	-0.5
-0.937834	5.0389	correct	correct	1.39703	0.0235327	individual	9	-0.5
-4.63228	1.36283	correct	incorrect	-0.673551	1.124	individual	9	-0.5
19.5268	17.0877	correct	correct	-1.88734	0.366062	individual	9	-0.5
6.99221	10.8992	correct	correct	-1.17335	0.515464	individual	9	-0.5
3.00459	-1.53478	correct	correct	-1.17335	0.471737	individual	9	-0.5
5.02478	7.39716	correct	correct	-1.17335	0.606562	individual	9	-0.5
-5.13217	-4.40147	incorrect	incorrect	-1.88734	-1.3065	individual	9	-0.5
4.52597	2.59376	correct	correct	1.39703	1.12036	individual	9	-0.5
2.4004	15.8162	incorrect	correct	-1.53034	-0.362724	individual	9	-0.5
10.5449	20.2981	incorrect	incorrect	-1.45894	-0.366368	individual	9	-0.5
1.68367	5.6291	correct	incorrect	1.32563	-0.431959	individual	9	-0.5
4.43641	13.6111	correct	correct	0.32604	1.04019	individual	9	-0.5
-7.63418	-5.43768	correct	correct	-0.387954	-0.180528	individual	9	-0.5
4.75728	13.9576	correct	correct	0.683037	1.124	individual	9	-0.5
6.34409	15.9442	correct	correct	0.897235	0.355131	individual	9	-0.5
12.1269	12.5478	correct	correct	-0.102356	0.398858	individual	9	-0.5
-0.828584	11.3272	correct	correct	-1.10195	0.610206	individual	9	-0.5
-10.7714	3.97234	correct	correct	1.39703	0.406146	individual	9	-0.5
6.67506	3.94191	correct	correct	-0.173755	0.205729	individual	9	-0.5
-2.57735	-0.307413	correct	correct	1.25423	0.285896	individual	9	-0.5
8.44722	7.01953	correct	incorrect	-0.387954	0.0271766	individual	9	-0.5
-0.475745	3.17749	correct	correct	0.540238	-1.40489	individual	9	-0.5
-1.34183	13.9834	correct	correct	-0.245155	-1.42675	individual	9	-0.5
-7.2406	-5.43253	correct	correct	0.254641	1.124	individual	9	-0.5
2.55423	-0.0531522	correct	correct	-0.74495	-0.253406	individual	9	-0.5
-4.44274	9.55447	correct	correct	0.968635	-0.457467	joint	10	0.5
15.4749	16.5066	correct	correct	1.53983	0.402502	joint	10	0.5
-1.11656	-1.50392	correct	correct	-0.245155	0.322335	joint	10	0.5
10.2762	20.6638	correct	correct	0.825836	-1.19719	joint	10	0.5
1.10907	1.4878	correct	correct	-0.887749	-0.333573	joint	10	0.5
7.80329	0.806567	correct	correct	1.32563	-0.246118	joint	10	0.5
-10.8795	-17.6318	correct	correct	0.683037	-0.847368	joint	10	0.5
6.77083	9.39758	correct	correct	-0.530752	-0.807284	joint	10	0.5
-19.1851	-2.67186	incorrect	correct	-1.24475	-1.26642	joint	10	0.5
-22.0819	-15.2316	incorrect	incorrect	0.683037	-0.785421	joint	10	0.5
2.84314	11.0142	incorrect	correct	-0.602152	-1.40853	joint	10	0.5
10.1947	22.7376	incorrect	correct	0.825836	-1.29193	joint	10	0.5
0.594261	-0.680481	correct	incorrect	0.468839	-0.643307	joint	10	0.5
-4.97536	-7.62398	correct	correct	0.754437	-0.967617	joint	10	0.5
8.38698	11.9968	correct	incorrect	-0.602152	-0.916602	joint	10	0.5
1.99199	10.2138	incorrect	correct	0.111842	-1.42675	joint	10	0.5
9.11806	24.5728	incorrect	correct	0.468839	-1.24456	joint	10	0.5
7.58213	10.0858	correct	correct	-1.81594	-1.42675	joint	10	0.5
-11.83	-7.23146	correct	correct	1.68263	0.577411	joint	10	0.5
-1.32468	8.50663	correct	incorrect	-0.887749	-1.42675	joint	10	0.5
4.9821	15.0225	incorrect	correct	1.18283	-1.24091	joint	10	0.5
7.37903	-0.581954	correct	correct	-0.173755	-1.21176	joint	10	0.5
-17.4095	-16.3003	correct	correct	-1.31615	-1.2154	joint	10	0.5
2.16353	6.74843	incorrect	correct	-0.245155	-1.25913	joint	10	0.5
-7.18794	-20.0832	correct	correct	-1.24475	-1.19354	joint	10	0.5
4.40681	0.786099	correct	correct	0.611638	-1.0077	joint	10	0.5
3.9606	5.74778	correct	incorrect	0.32604	0.0344645	joint	10	0.5
-0.613405	-0.0883349	correct	incorrect	0.0404428	-1.24456	joint	10	-0.5
1.82952	10.0445	correct	correct	-0.74495	-1.36116	joint	10	-0.5
2.88648	-6.97858	correct	correct	0.254641	-1.03685	joint	10	-0.5
-0.049372	11.5824	incorrect	incorrect	-0.387954	-1.16439	joint	10	-0.5
9.23583	20.5236	correct	correct	-0.102356	-1.23727	joint	10	-0.5
-19.1036	1.43826	incorrect	correct	0.254641	-0.68339	joint	10	-0.5
-10.3213	10.7768	incorrect	incorrect	-0.887749	-1.27371	joint	10	-0.5
0.825238	10.2105	incorrect	correct	-1.45894	-1.3976	joint	10	-0.5
7.54578	25.4563	correct	correct	0.0404428	-1.00406	joint	10	-0.5
8.86733	1.65223	correct	correct	0.183242	-0.242475	joint	10	-0.5
-4.25031	-4.09633	correct	correct	0.32604	-1.42675	joint	10	-0.5
-1.08958	-10.5666	correct	correct	-0.102356	-1.42675	joint	10	-0.5
-2.77596	23.9299	incorrect	incorrect	-0.173755	-1.42675	joint	10	-0.5
-8.24882	9.3209	incorrect	correct	-0.74495	-1.27735	joint	10	-0.5
1.30504	-1.12504	correct	correct	-1.60174	-0.829148	joint	10	-0.5
-7.17135	13.7105	incorrect	incorrect	-1.17335	-1.31015	joint	10	-0.5
-0.260233	-4.85941	correct	incorrect	1.11143	0.165646	joint	10	-0.5
-1.61013	-4.1899	correct	correct	1.61123	-0.781777	joint	10	-0.5
1.70773	-3.04544	correct	incorrect	-0.387954	0.0927674	joint	10	-0.5
-23.3063	-5.86254	incorrect	correct	0.754437	-0.989481	joint	10	-0.5
-0.249249	1.19596	correct	correct	1.18283	0.413434	joint	10	-0.5
2.61041	-3.03144	correct	correct	0.39744	-0.829148	joint	10	-0.5
3.08959	14.1274	incorrect	incorrect	-1.10195	-1.05507	joint	10	-0.5
-8.05954	-13.1889	correct	correct	1.11143	-0.0311263	joint	10	-0.5
-5.33922	2.15275	correct	incorrect	-0.459353	-1.14253	joint	10	-0.5
-25.8786	-17.4194	correct	correct	-1.24475	-1.2482	joint	10	-0.5
-2.16287	15.5064	incorrect	incorrect	-1.10195	-1.42675	joint	10	-0.5
-6.73847	11.2015	incorrect	incorrect	-1.17335	-1.42675	joint	10	-0.5
0.9123	-5.7438	correct	correct	1.25423	-0.0457021	joint	10	-0.5
1.97152	4.73361	correct	correct	1.53983	-1.42675	individual	10	0.5
2.9341	1.30013	correct	correct	1.53983	-1.31015	individual	10	0.5
-2.13033	13.8057	incorrect	incorrect	-1.24475	-1.28464	individual	10	0.5
3.98406	-2.97122	correct	correct	0.897235	-1.29193	individual	10	0.5
-2.07606	13.3607	incorrect	correct	1.32563	-1.31743	individual	10	0.5
6.59126	7.29968	correct	incorrect	-0.245155	-1.33201	individual	10	0.5
-3.02851	6.62051	correct	correct	0.39744	-1.29922	individual	10	0.5
-14.3914	5.685	incorrect	incorrect	-1.67314	-1.31743	individual	10	0.5
1.81732	13.747	correct	incorrect	1.04003	-0.963973	individual	10	0.5
-0.404061	9.03262	incorrect	correct	-1.24475	-1.23362	individual	10	0.5
5.15856	7.04172	correct	incorrect	1.39703	-1.09516	individual	10	0.5
0.903213	8.48773	incorrect	correct	-0.673551	-1.0405	individual	10	0.5
-21.6613	-9.55065	incorrect	incorrect	-1.88734	-0.380944	individual	10	0.5
0.672017	15.3627	incorrect	incorrect	-1.17335	-0.90567	individual	10	0.5
1.9097	4.23764	correct	correct	-1.17335	0.0490402	individual	10	0.5
4.39284	4.54483	correct	correct	-1.17335	-1.40853	individual	10	0.5
-1.65493	13.8831	incorrect	incorrect	-1.88734	-1.42675	individual	10	0.5
-1.68292	2.92334	correct	correct	1.39703	0.274964	individual	10	0.5
3.6331	8.89764	correct	incorrect	-1.53034	-0.967617	individual	10	0.5
3.13697	2.0108	correct	incorrect	-1.45894	-1.13888	individual	10	0.5
3.86032	3.77117	correct	correct	1.32563	-0.887451	individual	10	0.5
3.98013	7.81234	correct	correct	0.32604	-1.13888	individual	10	0.5
0.639646	15.3895	incorrect	correct	-0.387954	-0.0748536	individual	10	0.5
-5.33607	1.02185	correct	correct	0.683037	0.293184	individual	10	0.5
8.41535	10.624	correct	incorrect	-1.88734	-1.42675	individual	10	0.5
0.963117	15.4619	incorrect	correct	-0.102356	-1.41947	individual	10	0.5
-8.90947	6.04868	incorrect	correct	-0.173755	-1.42675	individual	10	0.5
-11.0216	-18.3082	correct	correct	0.897235	0.180222	individual	10	0.5
4.59929	5.54877	correct	correct	-0.102356	-1.2154	individual	10	0.5
-0.951448	9.06721	incorrect	correct	-1.81594	-1.42675	individual	10	0.5
6.78259	20.6857	incorrect	incorrect	-1.10195	-1.42675	individual	10	0.5
12.8469	4.18831	correct	correct	1.39703	-1.42675	individual	10	0.5
1.58067	2.09836	correct	correct	-0.173755	-1.42311	individual	10	0.5
-4.55551	10.6918	incorrect	correct	1.25423	-1.42675	individual	10	0.5
-7.78833	3.28042	incorrect	correct	-0.387954	-1.42675	individual	10	0.5
13.4646	9.15813	correct	incorrect	0.540238	-1.42675	individual	10	0.5
3.10544	24.5208	incorrect	correct	-0.245155	-1.42675	individual	10	0.5
1.03498	14.5236	correct	correct	0.254641	-1.14981	individual	10	0.5
-1.06354	1.97486	incorrect	correct	-0.74495	-1.42675	individual	10	0.5
-7.07747	-3.42682	correct	correct	0.32604	-1.42675	individual	10	-0.5
1.77301	4.04606	correct	correct	1.53983	-0.435603	individual	10	-0.5
5.87598	10.7709	incorrect	correct	0.183242	-1.42675	individual	10	-0.5
-15.8705	-2.3246	incorrect	incorrect	-1.45894	-1.42675	individual	10	-0.5
-0.270523	-6.88459	correct	correct	-0.673551	-0.0967172	individual	10	-0.5
3.35897	26.438	incorrect	correct	0.611638	-0.333573	individual	10	-0.5
-1.09837	5.88829	correct	correct	0.32604	-1.32837	individual	10	-0.5
-5.04162	4.31827	correct	correct	1.11143	-1.42675	individual	10	-0.5
-1.64074	-5.16975	correct	correct	0.254641	-1.42675	individual	10	-0.5
-8.19114	7.90999	incorrect	correct	0.897235	-0.727118	individual	10	-0.5
-6.86947	3.18631	incorrect	correct	0.111842	-1.42675	individual	10	-0.5
-3.01624	15.2126	incorrect	incorrect	0.611638	-1.42675	individual	10	-0.5
4.04251	1.03072	correct	incorrect	-1.31615	-1.42675	individual	10	-0.5
-0.692447	1.87339	incorrect	correct	0.32604	-1.42675	individual	10	-0.5
-1.2896	6.04631	correct	correct	-1.45894	-1.42675	individual	10	-0.5
-1.30816	-5.67332	correct	correct	1.68263	0.402502	individual	10	-0.5
-3.27143	-0.433971	correct	correct	1.25423	0.683085	individual	10	-0.5
-0.242439	-2.91403	correct	incorrect	0.825836	0.387926	individual	10	-0.5
4.0612	4.43241	correct	incorrect	-0.459353	-1.42675	individual	10	-0.5
-3.51463	-0.613853	correct	correct	0.39744	-0.832792	individual	10	-0.5
-10.1477	-5.90295	correct	correct	1.04003	0.686729	individual	10	-0.5
10.7068	12.2792	correct	correct	-1.24475	-1.42675	individual	10	-0.5
-1.35546	-1.88419	correct	correct	0.968635	0.61385	individual	10	-0.5
-0.421708	-1.29113	correct	correct	0.39744	-0.891095	individual	10	-0.5
-7.22835	7.81241	incorrect	incorrect	0.183242	-1.42675	individual	10	-0.5
-0.087979	-6.40303	correct	correct	1.46843	0.0235327	individual	10	-0.5
5.59159	0.19493	incorrect	correct	1.18283	-1.42675	individual	10	-0.5
5.96969	5.60569	correct	correct	1.53983	-1.03321	individual	10	-0.5
-1.08456	0.38282	correct	correct	0.897235	0.202085	individual	10	-0.5
-0.675857	12.1467	incorrect	correct	-0.602152	-1.42675	individual	10	-0.5
4.52073	5.18904	correct	correct	-1.17335	-1.41947	individual	10	-0.5
-3.71785	4.22538	incorrect	incorrect	-1.81594	-1.42675	individual	10	-0.5
8.09736	14.0295	correct	correct	0.32604	-1.42675	individual	10	-0.5
4.09954	11.7806	incorrect	correct	-0.602152	-1.42675	individual	10	-0.5
7.62411	14.3206	correct	correct	1.46843	-1.42311	individual	10	-0.5
23.4995	17.161	correct	correct	0.968635	-1.42675	individual	10	-0.5
8.80964	11.751	correct	correct	0.39744	-1.42675	individual	10	-0.5
-8.43751	3.22885	incorrect	correct	1.04003	-1.42675	individual	10	-0.5
7.74472	-1.11615	correct	correct	-0.959149	-1.39396	individual	10	-0.5
2.25768	9.74363	incorrect	correct	0.0404428	-0.650595	joint	11	0.5
6.77529	9.21978	correct	correct	-0.316554	0.530039	joint	11	0.5
8.14829	7.43354	correct	correct	-1.45894	0.737744	joint	11	0.5
5.90945	4.97657	correct	correct	-0.173755	0.307759	joint	11	0.5
9.79249	5.60686	correct	correct	-0.74495	0.894433	joint	11	0.5
3.53809	12.0556	correct	correct	0.254641	-1.04778	joint	11	0.5
-0.0215114	2.54975	correct	correct	0.183242	0.267676	joint	11	0.5
0.531302	9.56003	incorrect	incorrect	-0.387954	-1.05507	joint	11	0.5
1.94648	2.66015	correct	correct	-0.102356	0.672153	joint	11	0.5
3.81056	12.9188	correct	incorrect	0.254641	-1.02228	joint	11	0.5
-0.334189	16.3526	incorrect	incorrect	-0.887749	-1.05143	joint	11	0.5
10.0172	8.61491	correct	incorrect	0.468839	-1.19719	joint	11	0.5
9.40452	7.68895	correct	incorrect	-1.45894	1.124	joint	11	0.5
10.6392	15.7904	correct	correct	0.0404428	-1.26278	joint	11	0.5
-1.64963	3.16214	correct	correct	0.183242	-0.708898	joint	11	0.5
15.5951	22.0382	correct	correct	0.32604	-1.42675	joint	11	0.5
7.67196	14.6259	correct	correct	-0.102356	-1.42675	joint	11	0.5
-1.65831	10.8237	incorrect	incorrect	-0.173755	-1.21905	joint	11	0.5
11.8733	17.5926	correct	incorrect	-0.74495	0.158358	joint	11	0.5
1.29127	13.424	incorrect	incorrect	-1.17335	-1.40853	joint	11	0.5
3.96679	17.1432	incorrect	correct	1.11143	-1.42675	joint	11	0.5
-1.07463	7.07394	correct	correct	1.61123	0.675797	joint	11	0.5
8.2612	18.4002	incorrect	correct	-0.387954	-1.02228	joint	11	0.5
-4.46034	3.64682	correct	correct	0.754437	0.344199	joint	11	0.5
14.0364	18.472	correct	incorrect	0.754437	0.83613	joint	11	0.5
13.2948	7.82154	correct	correct	1.18283	0.551903	joint	11	0.5
3.60187	10.3648	correct	correct	0.39744	0.533683	joint	11	0.5
2.31381	-1.84647	correct	correct	-0.316554	0.803334	joint	11	0.5
-0.769493	18.7441	incorrect	incorrect	-1.10195	-1.42675	joint	11	0.5
3.48027	11.1495	correct	correct	-0.459353	-0.869231	joint	11	0.5
-0.589455	6.55161	correct	correct	1.11143	0.537327	joint	11	0.5
2.91346	10.3285	incorrect	correct	-0.459353	-1.42675	joint	11	0.5
17.5717	17.7806	correct	correct	0.611638	-0.457467	joint	11	0.5
12.3016	4.79015	correct	correct	-1.24475	0.366062	joint	11	0.5
7.18474	11.5709	incorrect	incorrect	-1.10195	-1.17168	joint	11	0.5
9.23595	16.4606	incorrect	incorrect	-1.17335	-1.05872	joint	11	0.5
8.8878	15.2615	correct	correct	0.825836	-0.90567	joint	11	0.5
5.10802	7.06817	correct	correct	1.25423	0.745032	joint	11	0.5
3.05022	3.67648	correct	correct	0.968635	0.504532	joint	11	-0.5
2.92407	0.0618005	correct	correct	1.53983	1.124	joint	11	-0.5
-0.478056	15.38	incorrect	incorrect	-0.0309566	0.464449	joint	11	-0.5
4.95913	2.03173	correct	correct	-0.245155	1.124	joint	11	-0.5
-2.44296	3.39727	correct	correct	0.825836	0.890789	joint	11	-0.5
10.3791	14.5167	correct	correct	-0.887749	-1.42675	joint	11	-0.5
4.77279	-5.48856	correct	correct	1.32563	1.124	joint	11	-0.5
-2.4403	4.83956	correct	correct	0.683037	0.923584	joint	11	-0.5
-5.58027	-1.7287	correct	correct	-0.530752	1.124	joint	11	-0.5
-0.613458	4.86269	correct	correct	-0.887749	0.158358	joint	11	-0.5
12.9242	6.47796	correct	correct	-0.887749	0.202085	joint	11	-0.5
1.06983	4.72333	correct	incorrect	0.683037	-0.712542	joint	11	-0.5
3.12767	11.1827	correct	incorrect	-1.24475	-0.916602	joint	11	-0.5
4.28988	14.1127	correct	correct	-1.74454	1.124	joint	11	-0.5
2.09039	18.2802	correct	correct	1.61123	-1.42675	joint	11	-0.5
-3.15231	19.7092	incorrect	incorrect	0.683037	-1.00406	joint	11	-0.5
5.66507	9.22706	correct	incorrect	-0.602152	0.0818356	joint	11	-0.5
9.0652	10.4566	correct	incorrect	0.825836	0.114631	joint	11	-0.5
7.11667	10.7551	correct	incorrect	-0.316554	-0.861943	joint	11	-0.5
-7.54209	-7.28599	incorrect	correct	0.468839	0.205729	joint	11	-0.5
5.71477	14.1918	incorrect	correct	0.32604	-0.993125	joint	11	-0.5
0.185802	3.80621	correct	correct	0.754437	0.118275	joint	11	-0.5
12.6085	13.6477	incorrect	correct	-0.602152	-0.898383	joint	11	-0.5
7.19573	7.04745	correct	incorrect	0.111842	1.124	joint	11	-0.5
13.0122	18.7053	correct	incorrect	0.468839	0.198441	joint	11	-0.5
9.502	11.6873	correct	correct	-1.81594	0.180222	joint	11	-0.5
17.2242	8.06403	correct	correct	1.68263	0.172934	joint	11	-0.5
10.0409	13.967	correct	correct	0.254641	0.121919	joint	11	-0.5
9.16229	11.9592	incorrect	correct	-0.887749	-1.42675	joint	11	-0.5
8.02112	22.6887	correct	incorrect	1.18283	-0.854655	joint	11	-0.5
12.8906	12.4831	incorrect	correct	-1.74454	-1.42675	joint	11	-0.5
2.24729	9.38739	correct	correct	-0.173755	-1.09516	joint	11	-0.5
-1.99725	-8.65002	correct	correct	1.32563	0.417078	joint	11	-0.5
2.74707	3.23986	correct	correct	-1.31615	0.256744	joint	11	-0.5
3.66274	7.06089	correct	incorrect	-0.245155	0.406146	joint	11	-0.5
13.0802	13.1773	correct	correct	-1.24475	-0.963973	joint	11	-0.5
6.39654	18.9461	correct	correct	0.0404428	0.777827	joint	11	-0.5
1.40975	12.6017	incorrect	incorrect	-1.24475	-0.646951	joint	11	-0.5
15.5146	10.3802	correct	correct	0.611638	-0.818216	joint	11	-0.5
2.34466	22.746	incorrect	correct	0.32604	-1.42311	joint	11	-0.5
7.59935	4.70161	correct	correct	0.32604	1.124	individual	11	0.5
8.43691	-4.10634	correct	correct	1.53983	-1.12066	individual	11	0.5
4.47374	7.63311	correct	incorrect	0.183242	-1.17897	individual	11	0.5
12.0181	26.1091	incorrect	incorrect	-1.45894	-1.42675	individual	11	0.5
2.25144	1.31127	correct	correct	-0.673551	0.861637	individual	11	0.5
17.1589	15.5537	correct	incorrect	0.611638	0.675797	individual	11	0.5
-21.6106	-15.6409	correct	correct	0.32604	-1.01499	individual	11	0.5
1.97276	11.8319	correct	correct	0.254641	-1.20083	individual	11	0.5
3.38446	19.3125	correct	incorrect	0.897235	-1.1899	individual	11	0.5
0.43442	6.85114	correct	incorrect	0.111842	-1.42675	individual	11	0.5
6.79867	15.9195	incorrect	incorrect	0.611638	-1.23727	individual	11	0.5
14.9192	22.4274	incorrect	correct	-1.31615	-0.530345	individual	11	0.5
14.0476	21.1256	correct	incorrect	0.32604	-1.42675	individual	11	0.5
0.933185	6.32321	correct	correct	-1.45894	0.755963	individual	11	0.5
-4.73012	3.84869	correct	correct	1.25423	0.47538	individual	11	0.5
8.63056	9.24628	incorrect	correct	0.825836	-1.42675	individual	11	0.5
14.3097	13.7157	incorrect	correct	-0.459353	-1.42675	individual	11	0.5
11.3037	22.9995	correct	correct	0.39744	-1.00041	individual	11	0.5
-2.24428	0.162783	correct	correct	1.61123	0.413434	individual	11	0.5
3.60213	7.53679	correct	correct	1.04003	0.548259	individual	11	0.5
0.791611	17.739	correct	correct	-1.24475	-1.42675	individual	11	0.5
2.54087	-0.172707	correct	correct	0.968635	1.124	individual	11	0.5
16.5849	24.0257	correct	correct	0.39744	0.63207	individual	11	0.5
6.33664	14.2193	incorrect	incorrect	0.183242	0.213017	individual	11	0.5
5.81898	5.04224	correct	correct	1.46843	0.69766	individual	11	0.5
7.76195	-1.05398	correct	incorrect	1.18283	0.755963	individual	11	0.5
10.625	19.7622	correct	correct	1.53983	0.402502	individual	11	0.5
0.938894	9.38093	correct	correct	0.897235	0.704948	individual	11	0.5
2.13092	12.6212	correct	incorrect	-0.602152	-1.42675	individual	11	0.5
9.32564	0.0273445	correct	correct	-1.17335	1.124	individual	11	0.5
13.3666	15.5139	incorrect	incorrect	-1.81594	-0.960329	individual	11	0.5
11.9592	12.2863	correct	correct	0.32604	1.124	individual	11	0.5
6.36146	0.68044	correct	incorrect	-0.602152	0.821554	individual	11	0.5
3.52841	0.316667	correct	correct	1.46843	0.628426	individual	11	0.5
-0.222958	3.31487	correct	correct	0.968635	1.124	individual	11	0.5
4.46568	-4.50994	correct	correct	0.39744	0.413434	individual	11	0.5
6.50435	10.4138	correct	incorrect	1.04003	1.124	individual	11	0.5
1.67172	6.83674	correct	correct	-0.959149	1.124	individual	11	0.5
12.4622	9.75368	correct	correct	1.53983	-1.06965	individual	11	-0.5
-1.0014	1.00912	correct	correct	1.53983	0.40979	individual	11	-0.5
3.19722	15.3681	incorrect	incorrect	-1.24475	-1.09516	individual	11	-0.5
0.146156	3.77355	correct	correct	0.897235	0.825198	individual	11	-0.5
6.91479	18.9489	correct	incorrect	1.32563	-0.953042	individual	11	-0.5
6.13135	13.0631	incorrect	correct	-0.245155	-1.42675	individual	11	-0.5
5.9934	6.38212	correct	correct	0.39744	0.624782	individual	11	-0.5
2.48311	14.5643	incorrect	incorrect	-1.67314	-1.42675	individual	11	-0.5
12.1145	12.7979	incorrect	correct	1.04003	-1.42675	individual	11	-0.5
11.8623	4.33972	correct	incorrect	-1.24475	1.124	individual	11	-0.5
-5.01501	9.47064	incorrect	correct	1.39703	-1.41947	individual	11	-0.5
1.80507	14.8949	incorrect	incorrect	-1.88734	-1.01863	individual	11	-0.5
9.96814	17.2284	incorrect	incorrect	-1.17335	-1.11337	individual	11	-0.5
10.1976	3.34879	correct	correct	-1.17335	0.278608	individual	11	-0.5
10.7127	6.99438	correct	correct	-1.17335	0.395214	individual	11	-0.5
8.59139	13.4066	incorrect	incorrect	-1.88734	-1.06236	individual	11	-0.5
13.3452	15.5361	correct	correct	1.39703	1.124	individual	11	-0.5
8.15364	14.8533	incorrect	correct	-1.53034	0.2531	individual	11	-0.5
9.07629	14.9185	incorrect	correct	-1.45894	-1.14981	individual	11	-0.5
6.99651	-0.770546	correct	correct	1.32563	-0.985837	individual	11	-0.5
19.1074	25.6546	correct	correct	0.32604	-0.960329	individual	11	-0.5
7.11134	14.026	correct	incorrect	-0.387954	-1.41947	individual	11	-0.5
4.60798	3.01853	incorrect	correct	-1.88734	-1.42675	individual	11	-0.5
10.2434	10.3152	correct	incorrect	-0.102356	1.124	individual	11	-0.5
10.1511	1.98176	correct	incorrect	-0.173755	0.905365	individual	11	-0.5
3.48394	12.1116	correct	correct	-0.602152	0.624782	individual	11	-0.5
5.80148	4.79379	correct	correct	0.897235	0.712236	individual	11	-0.5
7.74478	0.358267	correct	correct	-0.102356	-0.654239	individual	11	-0.5
9.84104	20.4879	incorrect	incorrect	-1.10195	-1.13888	individual	11	-0.5
5.96343	11.3932	correct	correct	-0.173755	-1.08422	individual	11	-0.5
3.39441	12.0171	correct	incorrect	-0.387954	0.745032	individual	11	-0.5
13.8385	15.6742	correct	incorrect	-0.245155	0.344199	individual	11	-0.5
11.4533	16.2775	correct	correct	0.254641	-1.04778	individual	11	-0.5
4.20251	5.03361	correct	incorrect	-0.74495	1.124	individual	11	-0.5
4.34932	1.23272	correct	correct	0.968635	0.985531	joint	12	0.5
4.71827	11.0287	correct	correct	1.53983	1.124	joint	12	0.5
8.02124	9.35607	correct	correct	-0.0309566	1.124	joint	12	0.5
-2.96499	-1.30029	correct	correct	-0.245155	1.124	joint	12	0.5
9.45145	12.3654	correct	correct	0.825836	1.124	joint	12	0.5
13.6113	18.5873	correct	correct	-0.887749	-1.42675	joint	12	0.5
-4.05953	8.09691	correct	correct	1.32563	1.124	joint	12	0.5
3.49792	-1.71686	correct	correct	0.683037	1.124	joint	12	0.5
-5.14704	-3.04185	correct	correct	-0.530752	1.124	joint	12	0.5
7.24875	17.1047	incorrect	correct	-0.887749	-1.42675	joint	12	0.5
5.63706	12.0703	correct	correct	-0.887749	-1.42675	joint	12	0.5
-0.0471981	0.44294	correct	correct	0.683037	1.124	joint	12	0.5
9.23267	9.23119	incorrect	incorrect	-1.24475	-1.42675	joint	12	0.5
6.30832	14.6365	incorrect	correct	-1.74454	-1.42675	joint	12	0.5
3.23825	11.4754	correct	correct	1.61123	1.124	joint	12	0.5
3.13035	8.77098	correct	correct	0.683037	-1.42675	joint	12	0.5
10.7522	7.52589	correct	correct	-0.602152	-1.42675	joint	12	0.5
0.361482	6.29997	correct	correct	0.825836	1.124	joint	12	0.5
3.79011	13.7468	correct	correct	-0.316554	-1.42675	joint	12	0.5
10.7938	4.15747	correct	correct	0.468839	1.124	joint	12	0.5
13.9545	15.9352	correct	correct	0.32604	-1.42675	joint	12	0.5
6.67385	8.13622	correct	correct	0.754437	-1.42675	joint	12	0.5
5.5212	7.13996	correct	correct	-0.602152	1.124	joint	12	0.5
15.3942	19.9415	correct	correct	0.111842	-1.42675	joint	12	0.5
3.51244	-2.61928	correct	correct	0.468839	1.124	joint	12	0.5
0.370607	7.72887	correct	correct	-1.81594	1.124	joint	12	0.5
1.10951	14.1438	correct	correct	1.68263	1.124	joint	12	0.5
9.89732	14.5752	correct	correct	0.254641	-1.42675	joint	12	0.5
-0.33441	6.75891	correct	correct	-0.887749	1.124	joint	12	0.5
6.79364	11.932	correct	incorrect	1.18283	-1.42675	joint	12	0.5
8.54786	3.54611	correct	correct	-1.74454	-1.42675	joint	12	0.5
3.68833	6.59945	correct	incorrect	-0.173755	-1.42675	joint	12	0.5
4.92869	5.84079	correct	correct	1.32563	1.124	joint	12	0.5
3.02075	1.13096	correct	incorrect	-1.31615	1.124	joint	12	0.5
-0.284707	2.84065	correct	correct	-0.245155	-1.42675	joint	12	0.5
7.40474	15.4756	correct	incorrect	-1.24475	-1.42675	joint	12	0.5
1.78112	2.08597	correct	correct	0.0404428	-1.42675	joint	12	0.5
2.75407	5.53226	correct	correct	-1.24475	1.124	joint	12	0.5
5.6135	9.80807	incorrect	correct	0.611638	-1.42675	joint	12	0.5
5.14144	1.85831	correct	correct	0.32604	1.124	joint	12	0.5
5.98224	1.69459	correct	correct	0.0404428	1.124	joint	12	-0.5
8.16962	6.10407	correct	correct	-0.316554	1.124	joint	12	-0.5
5.19138	7.98231	correct	correct	-1.45894	-1.42675	joint	12	-0.5
-2.73235	5.62733	correct	correct	-0.173755	-1.42675	joint	12	-0.5
7.9811	7.85672	correct	incorrect	-0.74495	1.124	joint	12	-0.5
1.75457	17.2378	correct	correct	0.254641	-1.42675	joint	12	-0.5
11.2567	7.68532	correct	correct	0.183242	1.124	joint	12	-0.5
-0.953131	-1.28155	correct	correct	-0.387954	1.124	joint	12	-0.5
6.50932	4.88407	correct	incorrect	-0.102356	-1.42675	joint	12	-0.5
4.47808	3.58136	correct	correct	0.254641	1.124	joint	12	-0.5
7.9909	13.7857	incorrect	incorrect	-0.887749	-1.42675	joint	12	-0.5
0.65106	5.23813	correct	correct	0.468839	1.124	joint	12	-0.5
3.39794	4.5682	incorrect	incorrect	-1.45894	-1.42675	joint	12	-0.5
1.43481	-1.25277	correct	incorrect	0.0404428	1.124	joint	12	-0.5
2.57132	6.89009	correct	correct	0.183242	1.124	joint	12	-0.5
8.60474	12.35	correct	correct	0.32604	-1.42675	joint	12	-0.5
2.28661	20.0358	incorrect	correct	-0.102356	-1.42675	joint	12	-0.5
0.560531	-5.11393	correct	correct	-0.173755	1.124	joint	12	-0.5
-2.19071	9.55592	correct	incorrect	-0.74495	-1.42675	joint	12	-0.5
2.75452	5.15864	correct	correct	-1.60174	1.124	joint	12	-0.5
3.57185	17.646	incorrect	incorrect	-1.60174	-1.42675	joint	12	-0.5
2.58011	2.54826	correct	incorrect	-1.17335	1.124	joint	12	-0.5
6.97152	9.42667	correct	correct	1.11143	1.124	joint	12	-0.5
-5.2016	-8.14164	correct	correct	1.61123	1.124	joint	12	-0.5
1.60406	12.0842	correct	correct	-0.387954	-1.42675	joint	12	-0.5
-5.59999	5.28512	correct	correct	0.754437	1.124	joint	12	-0.5
9.89004	7.63845	correct	incorrect	0.754437	-1.42675	joint	12	-0.5
3.86773	2.03052	correct	incorrect	1.18283	1.124	joint	12	-0.5
-7.19743	-6.21216	correct	correct	0.39744	1.124	joint	12	-0.5
3.00053	9.30074	correct	correct	-0.316554	-1.42675	joint	12	-0.5
6.65729	6.14419	correct	incorrect	-1.10195	-1.42675	joint	12	-0.5
4.96956	10.5835	correct	incorrect	-0.459353	1.124	joint	12	-0.5
0.478302	-0.787547	correct	incorrect	1.11143	1.124	joint	12	-0.5
-0.516812	5.10934	correct	incorrect	-0.459353	-1.42675	joint	12	-0.5
0.703652	13.572	incorrect	incorrect	0.611638	-1.42675	joint	12	-0.5
-0.388131	9.81011	incorrect	incorrect	-1.24475	-1.42675	joint	12	-0.5
10.4824	17.8942	correct	incorrect	-1.10195	-1.42675	joint	12	-0.5
3.65778	12.0327	correct	incorrect	-1.17335	-1.42675	joint	12	-0.5
9.47341	5.74464	correct	correct	0.825836	-1.42675	joint	12	-0.5
6.24182	8.67012	correct	correct	1.25423	1.124	joint	12	-0.5
2.50982	5.76914	correct	correct	1.53983	1.124	individual	12	0.5
0.894034	0.140112	correct	correct	1.53983	1.124	individual	12	0.5
8.99621	14.0607	correct	correct	-1.24475	-1.42675	individual	12	0.5
3.28119	1.7872	correct	correct	0.897235	1.124	individual	12	0.5
10.1628	11.6495	correct	correct	1.32563	1.124	individual	12	0.5
2.15936	15.4165	correct	correct	-0.245155	-1.42675	individual	12	0.5
-6.43529	-2.76018	correct	correct	0.39744	1.124	individual	12	0.5
-3.53566	-0.648057	correct	correct	-1.67314	1.124	individual	12	0.5
0.68318	6.42448	correct	correct	1.04003	1.124	individual	12	0.5
9.50665	17.0762	incorrect	incorrect	-1.24475	-1.42675	individual	12	0.5
-4.35656	1.47698	correct	correct	1.39703	1.124	individual	12	0.5
-1.1651	-0.835165	correct	correct	-0.673551	1.124	individual	12	0.5
3.69818	16.1921	incorrect	correct	-1.88734	-1.42675	individual	12	0.5
2.46997	1.29338	correct	correct	-1.17335	1.124	individual	12	0.5
4.64659	7.13648	correct	correct	-1.17335	-1.42675	individual	12	0.5
5.31236	18.645	incorrect	correct	-1.17335	-1.42675	individual	12	0.5
2.29049	12.4467	correct	incorrect	-1.88734	-1.42675	individual	12	0.5
9.53704	9.05535	correct	correct	1.39703	1.124	individual	12	0.5
-4.79812	15.1954	incorrect	incorrect	-1.53034	-1.42675	individual	12	0.5
-2.7569	9.68774	correct	correct	-1.45894	-1.42675	individual	12	0.5
-0.474508	10.8537	incorrect	correct	1.32563	-1.42675	individual	12	0.5
4.58089	4.84527	correct	correct	0.32604	1.124	individual	12	0.5
6.47981	9.60354	correct	incorrect	-0.387954	1.124	individual	12	0.5
5.08384	8.95833	correct	correct	0.683037	1.124	individual	12	0.5
9.07576	13.8919	correct	correct	-1.88734	-1.42675	individual	12	0.5
-2.37525	2.83004	correct	correct	-0.102356	1.124	individual	12	0.5
-1.15832	2.3806	correct	correct	-0.173755	1.124	individual	12	0.5
3.90386	11.2554	correct	incorrect	-0.602152	-1.42675	individual	12	0.5
-3.09845	5.26122	correct	correct	0.897235	-1.42675	individual	12	0.5
13.1546	12.6122	correct	correct	-0.102356	1.124	individual	12	0.5
10.9412	18.1265	correct	incorrect	-1.81594	-1.42675	individual	12	0.5
-2.23844	10.5795	correct	correct	-1.10195	-1.42675	individual	12	0.5
5.11227	12.9854	incorrect	correct	1.39703	-1.42675	individual	12	0.5
2.63995	9.13703	correct	correct	-0.173755	1.124	individual	12	0.5
-2.92157	7.00971	correct	correct	1.25423	1.124	individual	12	0.5
3.73097	-4.62417	correct	correct	0.540238	-1.42675	individual	12	0.5
1.66319	-1.52977	correct	correct	-0.245155	1.124	individual	12	0.5
-5.85557	11.2872	correct	correct	0.254641	-1.42675	individual	12	0.5
10.2496	10.4507	correct	correct	-0.74495	-1.42675	individual	12	0.5
5.43787	7.11674	correct	correct	0.32604	1.124	individual	12	-0.5
7.65001	6.81087	correct	correct	1.53983	1.124	individual	12	-0.5
6.56429	10.292	correct	correct	0.183242	-1.42675	individual	12	-0.5
3.15176	7.51727	correct	incorrect	-1.45894	-1.42675	individual	12	-0.5
3.05524	6.31104	correct	correct	-0.673551	-1.42675	individual	12	-0.5
10.698	8.68343	correct	incorrect	0.611638	1.124	individual	12	-0.5
-3.71004	-0.17804	correct	correct	0.32604	1.124	individual	12	-0.5
3.20156	9.51456	correct	correct	1.11143	-1.42675	individual	12	-0.5
10.0915	7.24716	correct	correct	0.254641	-1.42675	individual	12	-0.5
-2.35371	5.19975	correct	correct	0.897235	-1.42675	individual	12	-0.5
-0.904645	3.26783	correct	correct	0.111842	-1.42675	individual	12	-0.5
-0.198872	10.5862	correct	correct	0.611638	1.124	individual	12	-0.5
8.08604	10.8869	correct	incorrect	-1.31615	1.124	individual	12	-0.5
4.46687	3.16151	correct	correct	0.32604	-1.42675	individual	12	-0.5
4.94963	10.9821	correct	incorrect	-1.45894	-1.42675	individual	12	-0.5
7.29837	11.4711	correct	correct	1.68263	1.124	individual	12	-0.5
-1.86506	-0.113369	correct	correct	1.25423	1.124	individual	12	-0.5
-4.01346	-0.0780558	correct	correct	0.825836	1.124	individual	12	-0.5
6.5503	11.9655	correct	correct	-0.459353	-1.42675	individual	12	-0.5
2.90291	10.7022	correct	correct	0.39744	1.124	individual	12	-0.5
4.32813	3.74639	correct	correct	1.61123	1.124	individual	12	-0.5
1.79808	10.1414	correct	correct	1.04003	1.124	individual	12	-0.5
8.3493	14.0645	incorrect	correct	-1.24475	-1.42675	individual	12	-0.5
4.31708	9.10797	correct	correct	0.968635	1.124	individual	12	-0.5
-0.357904	1.99151	correct	correct	0.39744	1.124	individual	12	-0.5
2.16036	7.44218	correct	correct	0.183242	1.124	individual	12	-0.5
2.80708	6.21512	correct	correct	1.46843	1.124	individual	12	-0.5
0.395682	-1.82091	correct	correct	1.18283	-1.42675	individual	12	-0.5
0.477088	4.49355	correct	correct	1.53983	1.124	individual	12	-0.5
-3.92832	-5.13788	correct	correct	0.897235	1.124	individual	12	-0.5
6.67322	7.04575	correct	correct	-0.602152	-1.42675	individual	12	-0.5
5.54998	18.2475	incorrect	correct	-1.17335	-1.42675	individual	12	-0.5
4.6575	12.1555	incorrect	incorrect	-1.81594	-1.42675	individual	12	-0.5
0.900136	10.9674	correct	incorrect	0.32604	1.124	individual	12	-0.5
12.5292	8.90988	correct	correct	-0.602152	-1.42675	individual	12	-0.5
-1.1434	1.78987	correct	correct	1.46843	1.124	individual	12	-0.5
-1.23512	-1.39398	correct	correct	0.968635	1.124	individual	12	-0.5
-1.88746	13.6661	correct	incorrect	0.39744	1.124	individual	12	-0.5
-9.51411	-2.19657	correct	correct	1.04003	1.124	individual	12	-0.5
5.02763	10.9282	correct	correct	-0.959149	1.124	individual	12	-0.5
2.27881	0.733146	correct	correct	0.0404428	1.124	joint	13	0.5
6.17481	1.60426	correct	correct	-0.316554	1.124	joint	13	0.5
-2.68966	-7.71479	correct	correct	-1.45894	-1.42675	joint	13	0.5
0.814615	2.28655	correct	correct	-0.173755	1.124	joint	13	0.5
-0.659093	1.65954	incorrect	correct	-0.74495	-0.807284	joint	13	0.5
-1.80934	2.30103	correct	correct	0.183242	1.124	joint	13	0.5
-2.81375	-1.24901	correct	correct	-0.387954	1.124	joint	13	0.5
-10.9789	-7.48616	incorrect	correct	-0.102356	-0.92389	joint	13	0.5
4.85976	13.4758	correct	correct	0.254641	1.124	joint	13	0.5
0.688988	6.46357	incorrect	incorrect	-0.887749	-1.07694	joint	13	0.5
-2.94627	-1.52677	correct	correct	0.468839	1.124	joint	13	0.5
4.32616	11.3202	incorrect	incorrect	-1.45894	0.555547	joint	13	0.5
-2.41277	5.10655	incorrect	correct	0.0404428	0.952736	joint	13	0.5
0.0911752	5.22517	correct	correct	0.183242	1.124	joint	13	0.5
2.67984	4.21402	correct	correct	0.32604	-0.169596	joint	13	0.5
0.0979016	4.1762	correct	incorrect	-0.102356	-0.144088	joint	13	0.5
0.966875	-0.115686	correct	correct	-0.173755	1.124	joint	13	0.5
0.813555	7.27367	incorrect	correct	-0.74495	-1.00406	joint	13	0.5
1.94806	9.86317	correct	correct	-1.60174	-1.27006	joint	13	0.5
3.19433	8.41173	incorrect	incorrect	-1.60174	-1.42675	joint	13	0.5
-2.19488	10.3259	incorrect	correct	-1.17335	-1.42675	joint	13	0.5
2.91137	3.19418	correct	correct	1.11143	-0.144088	joint	13	0.5
-2.9674	0.503404	correct	correct	1.61123	1.124	joint	13	0.5
-0.798293	2.63853	correct	correct	-0.387954	1.124	joint	13	0.5
-8.88347	-5.12189	correct	correct	0.754437	1.124	joint	13	0.5
-1.55561	8.65386	incorrect	correct	0.754437	0.540971	joint	13	0.5
3.68373	13.8997	incorrect	correct	1.18283	-0.242475	joint	13	0.5
-2.47104	2.25357	correct	correct	0.39744	1.124	joint	13	0.5
-2.34684	0.207454	correct	correct	-0.316554	1.124	joint	13	0.5
-3.71824	2.35765	incorrect	correct	-1.10195	-0.176884	joint	13	0.5
-4.80996	1.34248	incorrect	correct	-0.459353	-0.151376	joint	13	0.5
0.44206	9.43802	incorrect	correct	1.11143	-0.15502	joint	13	0.5
-1.28137	4.71417	incorrect	correct	-0.459353	-1.42675	joint	13	0.5
1.78172	7.34457	incorrect	incorrect	0.611638	-0.865587	joint	13	0.5
0.379706	6.49073	incorrect	incorrect	-1.24475	-0.191459	joint	13	0.5
-6.12319	3.42281	incorrect	correct	-1.10195	-1.42675	joint	13	0.5
-4.11415	4.64467	incorrect	correct	-1.17335	-1.42675	joint	13	0.5
-3.56879	-3.35644	correct	correct	0.968635	1.124	joint	13	-0.5
-5.27371	-3.66876	correct	correct	1.53983	1.124	joint	13	-0.5
-4.95918	-1.51118	correct	correct	-0.0309566	1.124	joint	13	-0.5
-4.89983	-0.592755	correct	correct	-0.245155	1.124	joint	13	-0.5
6.95692	12.0392	correct	correct	0.825836	1.124	joint	13	-0.5
3.05255	7.12132	correct	correct	-0.887749	-1.42675	joint	13	-0.5
-2.06137	5.44975	correct	correct	1.32563	-1.42675	joint	13	-0.5
19.4205	29.3349	correct	correct	0.683037	0.464449	joint	13	-0.5
-0.468209	1.69521	correct	correct	-0.530752	1.124	joint	13	-0.5
0.487266	1.99665	correct	incorrect	-0.887749	1.124	joint	13	-0.5
1.03884	5.60186	correct	correct	-0.887749	0.519108	joint	13	-0.5
0.873562	2.63631	correct	correct	0.683037	-0.165952	joint	13	-0.5
7.00746	17.3601	incorrect	incorrect	-1.24475	-0.151376	joint	13	-0.5
-2.07017	-1.17684	correct	incorrect	-1.74454	1.124	joint	13	-0.5
-1.7164	-1.17207	correct	correct	1.61123	1.124	joint	13	-0.5
-0.693491	-1.07182	correct	correct	0.683037	1.124	joint	13	-0.5
3.48439	13.7685	correct	correct	-0.602152	-0.741693	joint	13	-0.5
0.529524	6.9713	correct	correct	0.825836	1.124	joint	13	-0.5
-2.15461	4.80569	correct	correct	-0.316554	1.124	joint	13	-0.5
-0.414753	4.07463	correct	correct	0.468839	1.124	joint	13	-0.5
-1.16538	8.75773	correct	correct	0.32604	1.124	joint	13	-0.5
5.17177	5.52967	correct	correct	0.754437	1.124	joint	13	-0.5
11.4172	7.67801	correct	correct	-0.602152	1.124	joint	13	-0.5
-9.75731	-16.0309	correct	correct	0.111842	1.124	joint	13	-0.5
4.28946	7.27381	correct	correct	0.468839	1.124	joint	13	-0.5
1.81984	8.71238	correct	correct	-1.81594	-1.42675	joint	13	-0.5
-1.13747	-0.919245	correct	correct	1.68263	1.124	joint	13	-0.5
0.301964	8.15632	correct	correct	0.254641	0.420721	joint	13	-0.5
-0.9915	2.50556	correct	correct	-0.887749	1.124	joint	13	-0.5
2.83311	9.05498	incorrect	correct	1.18283	-1.42675	joint	13	-0.5
1.64994	10.6317	correct	correct	-1.74454	-1.42675	joint	13	-0.5
1.38259	13.2479	incorrect	correct	-0.173755	-1.42675	joint	13	-0.5
-11.8099	-7.17969	correct	correct	1.32563	1.124	joint	13	-0.5
2.29283	9.64589	incorrect	correct	-1.31615	-0.144088	joint	13	-0.5
5.96031	6.29141	correct	correct	-0.245155	1.124	joint	13	-0.5
-7.30625	-8.38032	correct	correct	0.0404428	1.124	joint	13	-0.5
3.10178	0.58057	correct	correct	-1.24475	-1.42675	joint	13	-0.5
4.15802	6.96986	correct	incorrect	0.611638	0.227593	joint	13	-0.5
4.28411	13.6348	correct	correct	0.32604	-1.42675	joint	13	-0.5
-4.23126	0.6558	correct	correct	0.32604	1.124	individual	13	0.5
2.49332	-2.39626	correct	correct	1.53983	1.124	individual	13	0.5
-3.67961	-1.4688	correct	correct	0.183242	1.124	individual	13	0.5
-0.439156	4.91976	incorrect	correct	-1.45894	-1.02956	individual	13	0.5
-3.65302	-12.8857	correct	correct	-0.673551	1.124	individual	13	0.5
-5.41065	-3.57026	incorrect	correct	0.611638	-1.42675	individual	13	0.5
1.04484	7.43331	correct	correct	0.32604	1.124	individual	13	0.5
4.78743	1.60946	correct	correct	1.11143	-1.0988	individual	13	0.5
2.78735	12.6907	correct	correct	0.254641	-0.70161	individual	13	0.5
2.36283	-0.0673647	correct	correct	0.897235	1.124	individual	13	0.5
5.70047	4.50114	correct	correct	0.111842	1.124	individual	13	0.5
2.41742	0.749909	correct	correct	0.611638	1.124	individual	13	0.5
5.01328	15.7331	incorrect	correct	-1.31615	0.329623	individual	13	0.5
3.32673	7.35649	correct	correct	0.32604	1.124	individual	13	0.5
4.56663	9.76798	incorrect	correct	-1.45894	-1.42675	individual	13	0.5
-1.93307	-0.545738	correct	correct	1.68263	1.124	individual	13	0.5
-19.2243	-18.6933	correct	correct	1.25423	1.124	individual	13	0.5
3.11524	3.44491	correct	correct	0.825836	1.124	individual	13	0.5
1.99293	5.46015	correct	correct	-0.459353	-1.42675	individual	13	0.5
-1.36966	7.76049	correct	correct	0.39744	-0.144088	individual	13	0.5
-6.01755	1.35859	correct	correct	1.61123	1.124	individual	13	0.5
7.73688	9.44956	correct	correct	1.04003	1.124	individual	13	0.5
1.39897	8.12407	correct	incorrect	-1.24475	-0.125869	individual	13	0.5
13.0678	14.3961	correct	correct	0.968635	1.124	individual	13	0.5
-1.31171	11.4028	correct	correct	0.39744	-0.17324	individual	13	0.5
-2.74526	-6.05814	correct	correct	0.183242	1.124	individual	13	0.5
-4.83736	0.841346	correct	correct	1.46843	1.124	individual	13	0.5
4.94723	9.28634	correct	correct	1.18283	1.124	individual	13	0.5
-0.627369	1.01604	correct	correct	1.53983	1.124	individual	13	0.5
7.91494	4.77327	correct	correct	0.897235	1.124	individual	13	0.5
1.07724	2.22351	correct	correct	-0.602152	1.124	individual	13	0.5
4.83098	9.86422	correct	incorrect	-1.17335	0.519108	individual	13	0.5
3.27184	9.38698	incorrect	incorrect	-1.81594	-1.42675	individual	13	0.5
5.58297	8.36332	incorrect	correct	0.32604	1.124	individual	13	0.5
2.15858	3.93685	correct	correct	-0.602152	-0.858299	individual	13	0.5
-13.9605	-7.08498	correct	correct	1.46843	1.124	individual	13	0.5
8.5848	1.11435	correct	correct	0.968635	1.124	individual	13	0.5
-3.72425	7.6572	incorrect	correct	0.39744	-0.17324	individual	13	0.5
1.52594	3.78827	correct	correct	1.04003	1.124	individual	13	0.5
3.09534	8.74446	correct	correct	-0.959149	1.124	individual	13	0.5
6.36614	11.8529	correct	correct	1.53983	0.617494	individual	13	-0.5
-0.68503	0.215399	correct	correct	1.53983	1.124	individual	13	-0.5
6.49679	11.1698	correct	correct	-1.24475	0.519108	individual	13	-0.5
0.67347	0.557317	correct	correct	0.897235	1.124	individual	13	-0.5
0.853771	3.26661	correct	correct	1.32563	1.124	individual	13	-0.5
2.7127	6.11207	correct	correct	-0.245155	-0.151376	individual	13	-0.5
1.97774	1.9291	correct	correct	0.39744	1.124	individual	13	-0.5
-1.11685	2.68596	correct	correct	-1.67314	1.124	individual	13	-0.5
4.47582	8.27342	correct	correct	1.04003	1.124	individual	13	-0.5
2.81754	8.78094	incorrect	incorrect	-1.24475	-0.151376	individual	13	-0.5
-4.90261	-0.336045	correct	correct	1.39703	1.124	individual	13	-0.5
3.20651	4.35777	correct	correct	-0.673551	1.124	individual	13	-0.5
-0.0464876	0.679937	correct	incorrect	-1.88734	1.124	individual	13	-0.5
4.45808	7.53929	correct	correct	-1.17335	1.11307	individual	13	-0.5
-9.18169	-1.78831	correct	correct	-1.17335	1.124	individual	13	-0.5
0.840024	10.1854	correct	incorrect	-1.17335	1.124	individual	13	-0.5
7.30856	12.4023	incorrect	correct	-1.88734	-1.42675	individual	13	-0.5
-4.55413	-2.0477	correct	correct	1.39703	1.124	individual	13	-0.5
-2.85255	11.9286	incorrect	incorrect	-1.53034	-0.151376	individual	13	-0.5
0.0506009	-2.3189	correct	correct	-1.45894	1.124	individual	13	-0.5
-2.69246	2.38501	correct	incorrect	1.32563	1.124	individual	13	-0.5
-0.65344	-0.14786	correct	correct	0.32604	1.124	individual	13	-0.5
0.0729772	5.92154	incorrect	correct	-0.387954	0.577411	individual	13	-0.5
3.05118	4.73239	correct	correct	0.683037	1.124	individual	13	-0.5
2.55857	4.05341	correct	correct	-1.88734	-0.15502	individual	13	-0.5
10.4819	7.51174	correct	correct	-0.102356	1.124	individual	13	-0.5
5.51526	3.40019	correct	correct	-0.173755	0.358775	individual	13	-0.5
0.127595	6.64165	incorrect	correct	-0.602152	-0.140444	individual	13	-0.5
2.86174	9.25382	correct	correct	0.897235	1.124	individual	13	-0.5
-3.11641	11.1289	correct	correct	-0.102356	-0.15502	individual	13	-0.5
-0.0809576	6.4087	incorrect	correct	-1.81594	-0.144088	individual	13	-0.5
-3.34337	-1.65488	correct	correct	-1.10195	-0.144088	individual	13	-0.5
0.978294	7.84426	correct	incorrect	1.39703	-0.169596	individual	13	-0.5
3.35907	11.3335	correct	correct	-0.173755	1.124	individual	13	-0.5
0.53599	6.86573	correct	correct	1.25423	0.606562	individual	13	-0.5
7.66872	8.90945	correct	correct	-0.245155	1.124	individual	13	-0.5
1.52579	0.372724	correct	correct	0.254641	1.124	individual	13	-0.5
4.45128	19.5475	correct	correct	-0.74495	-0.129513	individual	13	-0.5
-0.0627677	-5.68016	correct	correct	0.968635	0.479024	joint	14	0.5
2.9661	4.34277	correct	correct	1.53983	0.0781917	joint	14	0.5
2.52184	11.9888	correct	incorrect	-0.0309566	0.628426	joint	14	0.5
0.152833	-4.89889	correct	correct	-0.245155	1.05477	joint	14	0.5
3.74037	2.29234	correct	correct	0.825836	0.114631	joint	14	0.5
1.9326	6.41163	correct	correct	-0.887749	-0.0784975	joint	14	0.5
7.37888	7.6835	correct	correct	1.32563	0.0563281	joint	14	0.5
2.70786	6.54624	correct	correct	0.683037	-0.0930732	joint	14	0.5
7.28803	1.73153	correct	correct	-0.530752	1.04019	joint	14	0.5
-6.13411	8.43388	incorrect	correct	-0.887749	-1.20447	joint	14	0.5
-12.8523	1.47566	correct	incorrect	-0.887749	-1.13888	joint	14	0.5
4.9896	9.04972	correct	correct	0.683037	0.00895693	joint	14	0.5
5.61565	9.38754	correct	incorrect	-1.24475	0.238525	joint	14	0.5
2.41433	-3.3095	correct	correct	-1.74454	1.06205	joint	14	0.5
7.63811	2.58792	correct	incorrect	1.61123	0.621138	joint	14	0.5
4.84903	4.72295	correct	correct	0.683037	-0.289846	joint	14	0.5
6.0224	3.64757	correct	correct	-0.602152	0.329623	joint	14	0.5
-0.231587	10.2766	correct	correct	0.825836	-0.187815	joint	14	0.5
8.81293	12.4111	correct	incorrect	-0.316554	-0.501194	joint	14	0.5
14.1283	23.2481	incorrect	incorrect	0.468839	-0.431959	joint	14	0.5
-0.431671	0.988732	correct	incorrect	0.32604	0.69766	joint	14	0.5
-0.309518	-1.57763	correct	correct	0.754437	-0.104005	joint	14	0.5
7.57819	14.8284	correct	correct	-0.602152	-1.34294	joint	14	0.5
5.7009	1.90854	correct	correct	0.111842	1.124	joint	14	0.5
7.47529	1.02955	correct	correct	0.468839	-0.100361	joint	14	0.5
6.58922	5.87155	correct	incorrect	-1.81594	0.883501	joint	14	0.5
11.3118	11.1098	correct	correct	1.68263	-1.2482	joint	14	0.5
10.5456	14.7931	correct	correct	0.254641	-0.238831	joint	14	0.5
6.83326	16.4413	incorrect	incorrect	-0.887749	-1.42675	joint	14	0.5
3.572	7.91671	correct	correct	1.18283	0.40979	joint	14	0.5
10.5037	13.923	correct	correct	-0.173755	-0.588648	joint	14	0.5
13.6917	2.73515	correct	incorrect	-1.31615	1.124	joint	14	0.5
-0.00909302	-8.3597	correct	incorrect	-0.245155	1.124	joint	14	0.5
5.74472	11.7574	incorrect	correct	-1.24475	-1.17168	joint	14	0.5
8.4179	15.5276	correct	correct	0.0404428	1.124	joint	14	0.5
7.60223	21.2511	incorrect	incorrect	-1.24475	-0.187815	joint	14	0.5
8.9803	17.4007	incorrect	correct	0.611638	-0.967617	joint	14	0.5
-6.09488	4.77787	correct	correct	0.32604	-1.42675	joint	14	0.5
5.93149	9.07954	incorrect	correct	0.0404428	-1.42675	joint	14	-0.5
4.90142	1.56241	correct	incorrect	-0.316554	-0.577716	joint	14	-0.5
8.27151	11.4918	correct	incorrect	-1.45894	-0.206035	joint	14	-0.5
5.59581	3.68304	correct	correct	-0.173755	-1.42675	joint	14	-0.5
8.16329	19.1523	incorrect	correct	-0.74495	-1.42675	joint	14	-0.5
11.2066	14.4426	correct	correct	0.254641	-0.945754	joint	14	-0.5
3.19009	10.3058	incorrect	incorrect	0.183242	-1.38667	joint	14	-0.5
5.56125	14.1743	correct	incorrect	-0.387954	-1.42675	joint	14	-0.5
6.91124	3.57014	correct	correct	-0.102356	1.124	joint	14	-0.5
-2.07375	8.88164	incorrect	incorrect	0.254641	-0.486618	joint	14	-0.5
5.89242	6.6999	correct	correct	-0.887749	-0.195103	joint	14	-0.5
3.71533	3.20689	correct	incorrect	-1.45894	1.124	joint	14	-0.5
5.26378	15.9167	incorrect	incorrect	0.0404428	-0.807284	joint	14	-0.5
1.65702	0.887414	correct	correct	0.183242	0.694016	joint	14	-0.5
9.61964	14.3657	correct	correct	0.32604	-0.526701	joint	14	-0.5
-3.38737	-1.69466	incorrect	incorrect	-0.102356	-0.971261	joint	14	-0.5
5.58925	13.3807	correct	incorrect	-0.173755	0.71588	joint	14	-0.5
5.19201	9.97323	correct	incorrect	-0.74495	0.28954	joint	14	-0.5
7.13053	15.513	incorrect	correct	-1.60174	-0.0821414	joint	14	-0.5
5.27891	8.24494	correct	incorrect	-1.60174	-1.42675	joint	14	-0.5
4.5521	9.70565	correct	incorrect	-1.17335	0.850706	joint	14	-0.5
11.6103	21.4817	correct	correct	1.11143	-0.107649	joint	14	-0.5
11.2653	12.5742	correct	correct	1.61123	0.591986	joint	14	-0.5
2.65824	6.97586	correct	correct	-0.387954	1.05841	joint	14	-0.5
5.81313	-1.70372	correct	correct	0.754437	0.694016	joint	14	-0.5
0.823216	7.73015	correct	correct	0.754437	0.653933	joint	14	-0.5
9.9755	18.1072	correct	correct	1.18283	-1.05143	joint	14	-0.5
4.99847	8.46402	incorrect	correct	0.39744	-0.176884	joint	14	-0.5
-5.46099	-2.36606	correct	incorrect	-0.316554	-0.122225	joint	14	-0.5
7.74082	10.2945	correct	incorrect	-1.10195	0.16929	joint	14	-0.5
14.6322	8.27894	incorrect	incorrect	-0.459353	-1.08422	joint	14	-0.5
8.30409	13.1705	correct	correct	1.11143	-0.176884	joint	14	-0.5
5.18095	15.4726	incorrect	correct	-0.459353	-1.28828	joint	14	-0.5
-5.86367	5.34079	correct	correct	0.611638	0.606562	joint	14	-0.5
-6.65384	5.7215	correct	correct	-1.24475	-0.0457021	joint	14	-0.5
3.14375	18.6833	correct	correct	-1.10195	-1.42675	joint	14	-0.5
-4.69394	5.6818	incorrect	incorrect	-1.17335	-1.17897	joint	14	-0.5
2.58352	6.3727	incorrect	correct	0.825836	-0.249762	joint	14	-0.5
-1.77136	1.14555	correct	correct	1.53983	-0.0201945	individual	14	0.5
3.6382	-3.1184	correct	correct	1.53983	-0.0201945	individual	14	0.5
10.3456	13.5611	correct	correct	-1.24475	-0.209679	individual	14	0.5
8.79466	4.98473	correct	correct	0.897235	0.643001	individual	14	0.5
-9.03259	0.726581	correct	correct	1.32563	-0.104005	individual	14	0.5
4.36328	10.7641	incorrect	incorrect	-0.245155	-1.11337	individual	14	0.5
3.51838	3.33088	correct	correct	0.39744	1.124	individual	14	0.5
5.79187	14.3989	incorrect	incorrect	-1.67314	0.267676	individual	14	0.5
-1.45635	-0.259755	correct	correct	1.04003	0.0126009	individual	14	0.5
1.70745	29.2437	incorrect	correct	-1.24475	-1.10609	individual	14	0.5
4.94065	13.1538	correct	correct	1.39703	-1.02592	individual	14	0.5
-3.75793	1.81374	correct	incorrect	-0.673551	0.100055	individual	14	0.5
-6.9233	6.77099	incorrect	incorrect	-1.88734	-1.24456	individual	14	0.5
5.3211	16.0702	incorrect	incorrect	-1.17335	-0.242475	individual	14	0.5
8.73695	0.950137	incorrect	correct	-1.17335	-0.450179	individual	14	0.5
2.32383	2.81295	correct	incorrect	-1.17335	-0.209679	individual	14	0.5
14.111	23.0345	correct	incorrect	-1.88734	-0.690678	individual	14	0.5
2.02287	8.42351	correct	correct	1.39703	1.124	individual	14	0.5
7.05963	11.398	incorrect	incorrect	-1.53034	-0.220611	individual	14	0.5
7.98778	19.6298	incorrect	correct	-1.45894	-0.58136	individual	14	0.5
4.86434	7.5086	correct	incorrect	1.32563	-0.73805	individual	14	0.5
2.61056	0.635088	correct	correct	0.32604	0.785115	individual	14	0.5
-5.92077	-4.29168	correct	incorrect	-0.387954	0.260388	individual	14	0.5
-9.48925	2.51986	correct	correct	0.683037	1.124	individual	14	0.5
11.7599	5.50932	correct	correct	-1.88734	-1.13888	individual	14	0.5
7.64846	-1.91779	incorrect	incorrect	-0.102356	-1.42675	individual	14	0.5
10.6325	12.6238	incorrect	correct	-0.173755	-1.14981	individual	14	0.5
12.2405	15.0138	correct	correct	-0.602152	-0.0857854	individual	14	0.5
6.79417	-8.20609	correct	correct	0.897235	1.124	individual	14	0.5
-5.74938	-0.892531	correct	correct	-0.102356	-0.0274824	individual	14	0.5
5.42562	11.1521	incorrect	incorrect	-1.81594	-0.213323	individual	14	0.5
11.654	13.8671	incorrect	incorrect	-1.10195	-0.563141	individual	14	0.5
-0.712146	9.35885	correct	correct	1.39703	1.124	individual	14	0.5
6.22098	7.91805	correct	incorrect	-0.173755	1.124	individual	14	0.5
5.02452	5.37099	correct	correct	1.25423	0.777827	individual	14	0.5
5.14845	3.48181	correct	correct	-0.387954	1.124	individual	14	0.5
5.34805	8.96928	correct	correct	0.540238	-0.898383	individual	14	0.5
3.72342	17.5731	incorrect	correct	-0.245155	-1.42675	individual	14	0.5
5.48706	19.9563	correct	incorrect	0.254641	0.0453963	individual	14	0.5
8.79542	23.902	correct	incorrect	-0.74495	-0.118581	individual	14	0.5
7.00569	7.86908	correct	correct	0.32604	0.384282	individual	14	-0.5
2.07456	16.1538	incorrect	correct	1.53983	-1.42675	individual	14	-0.5
7.53143	9.75765	incorrect	correct	0.183242	-0.825504	individual	14	-0.5
7.93205	14.5206	incorrect	incorrect	-1.45894	-1.42675	individual	14	-0.5
-0.960021	26.0355	incorrect	correct	-0.673551	-1.06965	individual	14	-0.5
-2.04338	-1.86337	correct	correct	0.611638	1.124	individual	14	-0.5
3.05488	7.61116	correct	correct	0.32604	-0.851011	individual	14	-0.5
9.16324	17.6496	correct	correct	1.11143	1.124	individual	14	-0.5
9.10425	25.6717	correct	correct	0.254641	-0.82186	individual	14	-0.5
-2.36142	17.0359	correct	incorrect	0.897235	-0.39552	individual	14	-0.5
0.0114152	4.8274	correct	incorrect	0.111842	1.124	individual	14	-0.5
3.99555	10.962	correct	correct	-1.31615	-0.304421	individual	14	-0.5
2.47295	11.5785	correct	correct	0.32604	-0.439247	individual	14	-0.5
0.464907	2.13746	correct	incorrect	-1.45894	1.124	individual	14	-0.5
10.4175	10.521	correct	correct	1.68263	1.124	individual	14	-0.5
8.13815	12.5951	correct	correct	1.25423	0.726812	individual	14	-0.5
0.158514	14.4239	correct	incorrect	0.825836	0.690373	individual	14	-0.5
0.21277	20.9124	incorrect	correct	-0.459353	-1.42675	individual	14	-0.5
-1.80528	-2.17524	correct	correct	1.61123	1.09121	individual	14	-0.5
4.11135	0.735959	correct	correct	1.04003	-0.235187	individual	14	-0.5
-0.466578	13.8655	correct	incorrect	-1.24475	-1.42675	individual	14	-0.5
1.87468	7.67781	correct	correct	0.968635	0.584698	individual	14	-0.5
1.52668	11.0196	correct	correct	0.39744	-0.384588	individual	14	-0.5
4.09497	13.1055	incorrect	incorrect	0.183242	-1.33565	individual	14	-0.5
-4.19002	-5.65663	correct	correct	1.46843	1.124	individual	14	-0.5
5.86515	6.68161	correct	correct	1.18283	-0.180528	individual	14	-0.5
3.75019	-0.276941	correct	correct	1.53983	0.395214	individual	14	-0.5
1.97167	2.41159	correct	correct	0.897235	1.124	individual	14	-0.5
15.6388	18.3133	incorrect	correct	-0.602152	-1.12795	individual	14	-0.5
0.535451	4.40169	correct	correct	-1.17335	-0.0238385	individual	14	-0.5
6.48513	10.6665	correct	incorrect	-1.81594	1.124	individual	14	-0.5
6.66533	13.4108	incorrect	incorrect	0.32604	-0.300777	individual	14	-0.5
0.0991574	5.8585	correct	correct	-0.602152	0.0453963	individual	14	-0.5
0.0981636	8.68606	correct	correct	1.46843	1.124	individual	14	-0.5
-6.24604	6.6798	correct	correct	0.968635	1.124	individual	14	-0.5
6.15122	6.40336	correct	correct	0.39744	0.526396	individual	14	-0.5
0.676536	11.7457	correct	incorrect	1.04003	1.124	individual	14	-0.5
3.72251	-2.34919	correct	incorrect	-0.959149	1.0329	individual	14	-0.5
14.4419	21.4712	correct	correct	0.183242	-0.348149	joint	15	0.5
-13.6465	-0.0479138	correct	correct	0.32604	-1.42675	joint	15	0.5
-5.49009	10.4822	incorrect	incorrect	-0.102356	-1.22634	joint	15	0.5
8.09141	7.79512	incorrect	correct	-0.173755	-0.264338	joint	15	0.5
3.08523	-1.83181	correct	incorrect	-1.60174	-0.231543	joint	15	0.5
-4.39489	1.70052	incorrect	correct	-1.60174	-0.891095	joint	15	0.5
-5.91574	0.553104	incorrect	correct	-1.17335	-1.23362	joint	15	0.5
-5.13085	-8.15124	correct	correct	1.11143	1.05841	joint	15	0.5
3.91344	0.919551	correct	correct	1.61123	0.861637	joint	15	0.5
-2.9492	-7.13647	correct	correct	-0.387954	0.898077	joint	15	0.5
-10.1423	-16.48	correct	correct	0.754437	1.0329	joint	15	0.5
1.40623	17.1623	correct	correct	0.754437	-0.253406	joint	15	0.5
5.58017	-8.9753	correct	correct	1.18283	0.464449	joint	15	0.5
-0.0796055	8.59235	correct	incorrect	0.39744	0.110987	joint	15	0.5
-4.34436	12.451	incorrect	correct	-0.316554	-0.0238385	joint	15	0.5
-8.37854	16.9385	incorrect	correct	-1.10195	-0.224255	joint	15	0.5
0.397683	2.13468	incorrect	incorrect	-0.459353	-0.0311263	joint	15	0.5
7.25824	10.5546	correct	correct	1.11143	0.387926	joint	15	0.5
13.0462	3.76233	correct	incorrect	-0.459353	0.0854795	joint	15	0.5
5.54923	8.198	correct	correct	0.611638	1.08756	joint	15	0.5
-0.894809	6.52034	correct	correct	-1.24475	0.249457	joint	15	0.5
-8.49187	-8.17668	correct	correct	-1.10195	-0.0566339	joint	15	0.5
9.03706	19.8046	incorrect	incorrect	-1.17335	-0.963973	joint	15	0.5
3.08037	13.25	correct	incorrect	0.825836	-0.945754	joint	15	0.5
-11.4069	-13.1811	correct	correct	1.25423	1.10214	joint	15	0.5
-1.05597	2.20111	correct	correct	0.968635	0.650289	joint	15	-0.5
-1.28379	9.51832	correct	correct	1.53983	-0.679747	joint	15	-0.5
-1.092	18.5449	incorrect	correct	-0.0309566	-0.326285	joint	15	-0.5
-5.99306	-1.0198	correct	correct	-0.245155	1.124	joint	15	-0.5
-1.94063	3.51839	correct	correct	0.825836	0.245813	joint	15	-0.5
2.0685	17.7161	correct	correct	-0.887749	-0.894739	joint	15	-0.5
-10.7568	-10.1994	correct	correct	1.32563	0.617494	joint	15	-0.5
1.68975	9.09261	correct	correct	0.683037	-1.02956	joint	15	-0.5
7.38921	2.85068	correct	correct	-0.530752	0.264032	joint	15	-0.5
-15.8022	2.45402	correct	incorrect	-0.887749	-1.27371	joint	15	-0.5
[truncated: 6,461 more rows]
